# Supplementary material for: Novel intelligent architecture and approximate solution for future networks
Source: PLoS One. 2023 Mar 1;18(3):e0278183. doi: 10.1371/journal.pone.0278183 (PMC9977064; doi:10.1371/journal.pone.0278183)
Supplement: S1 Data — (TXT) [file pone.0278183.s001.txt]

960

15 3 1 1
13 25 26 10 7 17 13 14 30 14 20 3 7 15 14 
1 2 3 2 2 3 3 3 2 1 1 1 3 1 2 

15 3 1 2
15 25 3 9 11 20 8 15 5 11 20 26 14 11 16 
1 2 3 2 2 2 2 1 3 3 2 2 2 1 2 

15 3 1 3
17 23 18 24 20 2 30 12 15 17 6 3 19 30 7 
1 2 3 2 1 1 3 3 1 2 1 2 2 3 3 

15 3 1 4
19 30 10 11 10 12 18 27 9 30 22 13 30 30 30 
1 2 3 2 1 2 1 1 1 1 3 2 1 2 2 

15 3 1 5
20 9 3 18 16 7 2 8 25 8 10 22 29 2 30 
1 2 3 3 3 2 1 3 2 3 3 2 1 2 2 

15 3 1 6
22 5 15 14 10 9 1 22 18 10 12 29 23 4 24 
1 2 3 3 2 3 1 2 2 3 1 1 2 2 3 

15 3 1 7
24 7 8 18 14 20 25 22 26 24 24 13 27 26 30 
1 2 3 3 2 1 1 3 3 3 3 1 2 1 3 

15 3 1 8
26 10 28 4 26 3 5 11 24 24 16 29 30 5 23 
1 2 3 3 3 1 3 1 3 3 2 1 3 3 2 

15 3 1 9
27 2 18 16 4 28 3 5 27 28 6 20 30 5 15 
1 2 3 3 2 2 2 3 1 1 3 2 3 1 2 

15 3 1 10
29 22 14 25 19 29 10 9 13 21 8 20 24 24 30 
1 2 3 3 1 3 1 1 3 2 1 2 1 2 3 

15 3 2 1
10 14 30 28 27 22 25 29 19 12 30 19 15 25 11 
1 2 3 1 3 1 1 2 3 1 1 1 3 2 2 

15 3 2 2
11 29 13 18 26 21 23 28 30 11 21 13 13 25 18 
1 2 3 1 3 2 3 3 3 1 1 2 2 2 2 

15 3 2 3
13 18 18 14 25 29 27 25 13 29 14 11 15 23 12 
1 2 3 1 3 2 1 2 3 3 1 3 1 1 2 

15 3 2 4
14 18 25 27 27 13 13 15 11 20 17 11 22 23 11 
1 2 3 1 2 2 1 1 3 3 3 3 3 1 1 

15 3 2 5
15 28 15 13 27 30 11 25 24 13 18 10 11 10 21 
1 2 3 1 1 3 1 1 2 1 3 3 2 1 1 

15 3 2 6
16 24 11 14 13 23 25 26 30 13 21 19 17 15 25 
1 2 3 2 1 3 2 1 2 3 2 3 3 1 2 

15 3 2 7
18 14 16 24 13 13 28 11 19 27 27 23 16 12 18 
1 2 3 2 1 3 3 2 3 3 2 1 3 2 2 

15 3 2 8
19 12 27 21 26 17 14 18 30 16 16 18 26 12 14 
1 2 3 2 1 2 1 2 3 2 2 1 3 1 1 

15 3 2 9
20 29 22 22 21 21 28 22 22 22 19 12 12 24 28 
1 2 3 2 2 3 1 2 3 1 1 1 2 2 2 

15 3 2 10
21 24 16 30 11 30 13 18 27 17 21 24 27 10 12 
1 2 3 2 1 1 2 2 2 3 1 3 2 2 2 

15 3 3 1
32 48 14 41 13 20 26 7 41 37 10 38 29 45 1 
1 2 3 2 3 2 2 1 2 2 2 2 2 2 2 

15 3 3 2
35 31 39 29 26 18 35 33 37 1 22 40 14 37 15 
1 2 3 3 3 2 3 1 1 2 3 1 1 1 2 

15 3 3 3
38 8 38 7 37 10 28 38 8 15 19 3 26 19 32 
1 2 3 3 1 1 1 3 3 3 3 3 3 3 3 

15 3 3 4
41 50 11 16 40 43 50 11 46 46 39 42 18 14 13 
1 2 3 3 3 1 2 2 1 1 1 3 1 1 3 

15 3 3 5
44 20 32 1 38 40 8 21 20 37 19 8 25 24 13 
1 2 3 3 2 2 3 2 1 3 3 1 3 1 3 

15 3 3 6
47 10 45 12 42 38 44 3 15 16 49 28 49 7 18 
1 2 3 3 2 2 3 3 2 1 3 1 3 1 2 

15 3 3 7
50 47 48 26 31 12 18 22 1 25 41 37 6 40 8 
1 2 3 1 3 2 2 2 2 1 2 2 2 1 3 

15 3 3 8
3 5 27 21 26 23 36 5 47 21 45 12 7 21 13 
1 2 3 1 2 2 3 2 2 2 1 1 1 3 3 

15 3 3 9
6 6 18 44 44 22 1 4 10 21 30 10 16 49 15 
1 2 3 1 2 2 1 3 2 1 1 2 3 2 1 

15 3 3 10
9 13 14 33 39 47 4 46 16 18 22 24 40 6 10 
1 2 3 1 2 3 3 3 1 3 1 3 1 1 3 

15 3 4 1
26 39 45 39 34 45 38 35 27 42 42 50 40 27 28 
1 2 3 1 2 3 1 2 1 2 1 1 1 3 3 

15 3 4 2
28 26 39 38 42 23 38 26 26 48 40 35 23 23 42 
1 2 3 1 2 3 3 1 2 2 2 3 2 3 3 

15 3 4 3
30 32 29 35 23 40 44 28 38 46 23 41 45 46 22 
1 2 3 2 1 1 1 2 2 2 2 1 3 3 2 

15 3 4 4
32 31 44 41 34 27 36 39 26 47 30 27 48 34 42 
1 2 3 2 2 3 1 3 1 2 2 2 3 2 3 

15 3 4 5
34 21 45 29 41 26 24 25 25 27 23 33 34 20 29 
1 2 3 2 3 1 3 2 2 2 2 3 1 1 3 

15 3 4 6
36 42 28 43 42 37 45 42 23 50 20 49 23 20 42 
1 2 3 2 2 2 1 1 2 2 3 2 3 3 3 

15 3 4 7
38 28 37 26 49 41 32 50 41 28 42 20 44 26 47 
1 2 3 2 1 2 3 1 2 3 3 3 2 1 2 

15 3 4 8
39 41 27 25 32 41 28 32 31 21 32 21 29 27 20 
1 2 3 2 1 3 1 2 2 2 2 3 2 1 2 

15 3 4 9
41 50 24 41 31 35 22 24 31 46 42 38 20 28 23 
1 2 3 3 3 3 3 2 2 1 2 3 1 3 3 

15 3 4 10
43 46 23 41 41 48 34 21 35 47 40 30 40 41 45 
1 2 3 3 3 2 2 3 3 1 2 1 1 2 3 

15 5 1 1
25 3 6 4 11 16 24 22 15 11 29 15 15 7 13 
1 2 3 4 5 5 2 3 1 4 3 3 3 3 1 

15 5 1 2
27 4 26 9 30 17 22 10 10 24 28 7 29 26 12 
1 2 3 4 5 5 4 4 3 3 1 2 5 2 2 

15 5 1 3
29 9 25 23 4 25 5 18 27 7 25 20 2 8 21 
1 2 3 4 5 5 2 1 4 1 1 1 1 4 2 

15 5 1 4
2 9 14 9 26 20 27 3 29 8 15 29 25 29 6 
1 2 3 4 5 1 2 4 3 4 5 5 3 4 1 

15 5 1 5
5 30 25 14 24 30 30 28 11 24 1 17 3 1 8 
1 2 3 4 5 1 5 1 2 4 5 2 3 1 4 

15 5 1 6
6 9 7 5 22 24 11 20 8 17 24 28 28 9 30 
1 2 3 4 5 2 2 2 4 2 3 2 5 4 5 

15 5 1 7
8 20 16 26 6 11 20 13 10 11 30 17 12 12 23 
1 2 3 4 5 2 2 3 3 3 5 4 2 4 3 

15 5 1 8
10 29 8 24 27 26 4 12 17 22 9 15 11 25 4 
1 2 3 4 5 2 5 5 2 4 1 4 5 2 3 

15 5 1 9
12 26 10 23 22 19 12 21 4 24 18 29 21 11 4 
1 2 3 4 5 2 5 3 2 4 5 3 1 4 3 

15 5 1 10
15 22 3 27 18 2 8 7 15 3 1 12 1 20 21 
1 2 3 4 5 3 3 4 5 5 2 3 3 1 1 

15 5 2 1
21 28 28 11 19 27 16 15 10 14 14 29 20 20 17 
1 2 3 4 5 3 2 4 3 5 1 1 5 1 5 

15 5 2 2
22 24 12 15 20 26 11 28 28 26 27 16 30 13 19 
1 2 3 4 5 4 1 1 1 3 2 5 5 2 3 

15 5 2 3
23 22 25 12 22 16 14 22 27 15 23 26 12 15 21 
1 2 3 4 5 4 2 2 4 4 5 1 3 5 4 

15 5 2 4
25 21 23 20 25 16 12 30 15 22 29 16 23 27 18 
1 2 3 4 5 4 1 3 1 3 2 2 3 1 4 

15 5 2 5
26 27 20 30 18 16 19 15 30 11 15 10 18 10 24 
1 2 3 4 5 5 4 1 1 3 1 1 5 5 3 

15 5 2 6
27 23 26 14 20 15 13 29 28 23 28 18 28 24 26 
1 2 3 4 5 5 3 3 4 4 5 2 5 1 1 

15 5 2 7
28 29 24 25 18 11 30 23 27 19 13 29 21 25 28 
1 2 3 4 5 5 1 2 2 2 5 2 2 5 2 

15 5 2 8
30 13 27 12 16 15 24 16 30 21 28 28 12 21 29 
1 2 3 4 5 5 3 4 2 2 5 4 1 1 2 

15 5 2 9
10 19 27 23 25 18 17 20 18 18 22 12 20 23 16 
1 2 3 4 5 1 4 5 2 4 2 2 1 2 2 

15 5 2 10
11 22 23 19 27 26 11 20 26 30 10 28 16 28 13 
1 2 3 4 5 1 4 3 3 1 5 1 2 5 2 

15 5 3 1
8 29 4 17 48 39 16 43 21 23 47 45 19 34 49 
1 2 3 4 5 1 3 2 3 1 2 1 2 2 5 

15 5 3 2
10 18 13 29 27 19 8 5 44 2 7 31 9 12 41 
1 2 3 4 5 2 3 1 2 4 2 5 5 1 3 

15 5 3 3
14 39 3 42 23 29 45 24 34 49 29 3 23 21 13 
1 2 3 4 5 2 4 2 1 2 4 1 3 5 5 

15 5 3 4
17 12 9 17 34 50 36 46 21 13 25 37 39 19 45 
1 2 3 4 5 2 1 3 5 4 2 3 5 5 5 

15 5 3 5
20 20 45 26 16 8 22 49 39 37 15 22 26 47 4 
1 2 3 4 5 3 1 5 3 1 2 3 5 1 5 

15 5 3 6
22 32 38 18 50 10 44 14 17 4 27 40 28 34 37 
1 2 3 4 5 3 4 4 3 4 3 4 3 5 3 

15 5 3 7
26 15 42 14 38 27 25 12 31 16 32 19 5 44 47 
1 2 3 4 5 3 1 3 5 1 5 4 5 3 2 

15 5 3 8
28 48 28 31 6 6 24 41 10 9 43 25 20 35 13 
1 2 3 4 5 3 4 3 5 3 5 2 4 2 2 

15 5 3 9
31 26 6 17 43 15 38 16 49 22 33 14 24 37 27 
1 2 3 4 5 4 2 2 3 4 5 2 5 5 3 

15 5 3 10
34 41 9 7 41 41 21 44 36 9 35 43 44 25 25 
1 2 3 4 5 4 5 2 3 1 2 5 2 3 3 

15 5 4 1
42 45 21 47 32 32 26 45 50 41 42 30 22 47 31 
1 2 3 4 5 4 4 2 3 1 4 1 2 4 1 

15 5 4 2
44 27 41 46 25 25 37 40 49 45 32 27 37 43 28 
1 2 3 4 5 5 2 3 2 5 5 3 3 1 1 

15 5 4 3
46 33 23 24 23 45 22 49 33 40 33 50 45 38 34 
1 2 3 4 5 5 2 4 5 5 1 1 4 3 4 

15 5 4 4
48 49 47 43 30 49 25 26 50 48 38 47 40 20 28 
1 2 3 4 5 5 1 1 4 1 3 4 4 4 2 

15 5 4 5
49 27 31 32 35 30 49 49 21 30 44 22 27 38 36 
1 2 3 4 5 5 4 2 5 2 3 1 3 5 3 

15 5 4 6
20 37 47 42 49 34 22 22 36 27 21 34 34 34 26 
1 2 3 4 5 1 2 2 2 2 4 3 3 2 2 

15 5 4 7
22 37 21 22 29 43 22 27 50 27 35 26 23 37 21 
1 2 3 4 5 1 2 1 2 1 5 4 3 4 2 

15 5 4 8
24 25 26 38 36 29 41 24 27 37 27 46 42 33 48 
1 2 3 4 5 1 1 1 5 4 4 4 5 3 1 

15 5 4 9
26 47 34 33 37 23 36 30 42 26 22 39 38 40 32 
1 2 3 4 5 2 1 1 4 2 1 4 3 1 3 

15 5 4 10
28 30 45 36 21 45 41 38 26 49 21 47 40 26 43 
1 2 3 4 5 2 4 2 3 2 5 3 4 4 1 

15 7 1 1
10 5 20 28 19 5 25 19 14 15 16 25 30 8 24 
1 2 3 4 5 6 7 3 6 3 7 5 5 4 4 

15 7 1 2
12 27 22 6 13 19 10 1 6 21 10 1 4 27 18 
1 2 3 4 5 6 7 3 4 4 4 7 4 7 2 

15 7 1 3
14 26 24 16 9 17 14 24 6 21 12 3 3 27 6 
1 2 3 4 5 6 7 4 3 3 2 2 6 4 5 

15 7 1 4
16 21 9 1 26 18 27 20 8 7 3 7 29 13 13 
1 2 3 4 5 6 7 4 7 6 7 4 1 7 3 

15 7 1 5
17 23 28 26 29 8 26 25 24 22 23 19 12 13 23 
1 2 3 4 5 6 7 5 4 7 4 1 3 1 6 

15 7 1 6
19 29 27 10 13 8 24 16 20 16 20 27 15 19 26 
1 2 3 4 5 6 7 5 4 7 6 2 1 5 7 

15 7 1 7
21 1 6 9 25 13 16 29 8 13 17 10 13 27 5 
1 2 3 4 5 6 7 5 1 2 5 2 6 5 5 

15 7 1 8
23 19 30 8 11 13 30 3 17 30 14 20 26 18 11 
1 2 3 4 5 6 7 6 5 3 2 4 1 4 1 

15 7 1 9
24 8 17 10 4 23 5 1 23 5 30 2 17 2 8 
1 2 3 4 5 6 7 6 1 6 7 5 6 2 5 

15 7 1 10
26 26 5 22 4 22 25 29 30 27 27 1 8 11 29 
1 2 3 4 5 6 7 7 2 5 5 1 1 1 5 

15 7 2 1
29 25 11 18 29 26 14 18 27 10 20 18 29 13 11 
1 2 3 4 5 6 7 7 7 5 5 1 3 3 5 

15 7 2 2
30 17 23 26 23 29 18 29 25 17 17 20 24 23 10 
1 2 3 4 5 6 7 1 5 1 6 1 7 6 2 

15 7 2 3
10 26 27 22 18 25 14 26 26 21 22 21 10 15 15 
1 2 3 4 5 6 7 1 7 5 1 3 1 4 5 

15 7 2 4
11 14 30 25 28 25 22 13 17 15 25 19 24 21 11 
1 2 3 4 5 6 7 1 3 4 7 6 5 3 4 

15 7 2 5
13 30 28 18 24 23 15 14 23 17 21 28 11 19 29 
1 2 3 4 5 6 7 2 4 7 2 2 5 6 2 

15 7 2 6
14 26 13 23 11 17 19 15 27 16 12 12 20 29 26 
1 2 3 4 5 6 7 2 4 4 4 1 6 3 3 

15 7 2 7
16 22 17 21 27 11 21 11 27 19 27 15 20 29 12 
1 2 3 4 5 6 7 3 2 6 7 5 2 1 5 

15 7 2 8
17 15 11 22 22 12 19 27 29 24 13 10 22 22 20 
1 2 3 4 5 6 7 3 4 3 2 4 5 1 2 

15 7 2 9
18 30 26 16 12 22 27 22 30 17 13 16 22 19 11 
1 2 3 4 5 6 7 4 4 3 7 1 6 7 4 

15 7 2 10
20 25 10 28 14 21 24 14 26 27 24 17 18 24 21 
1 2 3 4 5 6 7 4 5 7 2 3 7 5 1 

15 7 3 1
27 12 12 17 48 16 19 5 47 7 50 37 21 37 22 
1 2 3 4 5 6 7 4 1 1 3 2 4 1 5 

15 7 3 2
31 31 12 9 7 43 23 14 24 28 24 38 22 25 30 
1 2 3 4 5 6 7 5 6 4 4 1 2 2 2 

15 7 3 3
33 19 23 37 47 3 40 24 47 33 1 50 14 45 14 
1 2 3 4 5 6 7 5 7 6 2 2 6 4 5 

15 7 3 4
36 18 12 26 17 3 11 23 4 28 31 32 38 50 33 
1 2 3 4 5 6 7 6 7 4 3 5 7 6 1 

15 7 3 5
39 46 5 40 6 34 10 28 18 33 42 26 12 26 35 
1 2 3 4 5 6 7 6 5 5 4 3 2 4 7 

15 7 3 6
42 2 31 2 38 7 9 40 43 5 43 43 30 43 18 
1 2 3 4 5 6 7 7 3 1 3 6 4 4 3 

15 7 3 7
45 14 3 1 47 27 2 26 39 21 48 38 25 49 48 
1 2 3 4 5 6 7 7 2 1 3 6 2 4 7 

15 7 3 8
48 21 20 33 17 34 34 47 27 20 47 25 6 36 46 
1 2 3 4 5 6 7 7 3 1 1 7 2 6 7 

15 7 3 9
1 9 14 17 7 30 16 49 41 24 37 48 24 30 39 
1 2 3 4 5 6 7 1 4 2 1 4 4 3 6 

15 7 3 10
4 20 39 31 28 30 34 33 37 17 8 19 21 28 11 
1 2 3 4 5 6 7 1 3 2 4 3 3 4 4 

15 7 4 1
23 41 23 50 50 20 22 50 30 25 39 31 27 25 31 
1 2 3 4 5 6 7 2 2 2 4 2 1 1 3 

15 7 4 2
25 39 41 44 31 29 42 24 38 21 33 40 31 22 27 
1 2 3 4 5 6 7 2 1 3 6 5 2 2 1 

15 7 4 3
27 27 38 43 33 41 22 41 29 39 42 41 35 46 41 
1 2 3 4 5 6 7 2 1 1 2 7 4 6 2 

15 7 4 4
29 30 50 41 21 33 26 23 22 24 21 50 24 33 34 
1 2 3 4 5 6 7 3 2 7 3 1 4 3 7 

15 7 4 5
31 39 20 35 42 25 32 27 35 36 22 42 37 32 40 
1 2 3 4 5 6 7 3 4 5 2 3 5 7 4 

15 7 4 6
33 21 42 43 33 44 43 39 25 45 23 29 24 29 39 
1 2 3 4 5 6 7 4 5 2 2 2 7 3 2 

15 7 4 7
34 49 49 21 28 29 47 43 35 45 24 44 25 37 35 
1 2 3 4 5 6 7 4 4 7 5 1 3 7 3 

15 7 4 8
36 24 39 48 50 39 37 27 25 23 38 45 46 23 39 
1 2 3 4 5 6 7 4 5 6 6 5 2 4 2 

15 7 4 9
38 28 26 45 38 22 33 34 44 41 41 34 47 48 49 
1 2 3 4 5 6 7 5 1 1 6 7 1 3 4 

15 7 4 10
40 33 45 21 20 40 44 36 21 36 22 29 48 24 40 
1 2 3 4 5 6 7 5 2 3 4 4 1 4 3 

15 9 1 1
22 14 25 24 12 12 28 10 2 14 15 10 24 15 17 
1 2 3 4 5 6 7 8 9 7 9 5 1 4 6 

15 9 1 2
24 4 3 9 21 24 11 15 12 16 19 10 1 2 8 
1 2 3 4 5 6 7 8 9 8 2 8 4 3 3 

15 9 1 3
25 21 6 25 22 23 18 12 17 6 29 3 28 19 20 
1 2 3 4 5 6 7 8 9 8 2 2 7 4 7 

15 9 1 4
27 21 12 14 18 12 17 29 9 4 22 7 17 11 4 
1 2 3 4 5 6 7 8 9 9 9 2 3 3 2 

15 9 1 5
29 19 13 5 15 10 25 21 6 1 21 29 26 27 2 
1 2 3 4 5 6 7 8 9 9 1 3 7 4 9 

15 9 1 6
1 22 7 29 26 14 1 4 27 29 4 17 19 27 21 
1 2 3 4 5 6 7 8 9 1 9 6 3 3 2 

15 9 1 7
2 6 26 19 4 26 12 17 17 5 15 3 4 4 30 
1 2 3 4 5 6 7 8 9 1 5 4 2 8 2 

15 9 1 8
4 21 24 16 11 21 11 20 25 11 12 1 20 9 21 
1 2 3 4 5 6 7 8 9 2 5 5 8 6 9 

15 9 1 9
6 17 19 7 21 12 27 22 7 14 18 22 19 30 16 
1 2 3 4 5 6 7 8 9 2 9 7 7 4 7 

15 9 1 10
8 25 14 23 4 25 26 2 23 8 16 18 19 27 11 
1 2 3 4 5 6 7 8 9 3 5 6 3 4 9 

15 9 2 1
16 16 28 27 18 23 17 12 30 18 27 17 16 16 25 
1 2 3 4 5 6 7 8 9 3 7 4 2 6 7 

15 9 2 2
17 14 18 30 14 19 13 18 20 18 22 23 27 12 18 
1 2 3 4 5 6 7 8 9 4 3 9 8 6 6 

15 9 2 3
18 21 15 28 30 26 20 22 26 20 15 29 18 16 22 
1 2 3 4 5 6 7 8 9 4 5 6 7 1 5 

15 9 2 4
19 12 18 25 20 11 24 29 15 12 29 11 16 20 22 
1 2 3 4 5 6 7 8 9 5 7 1 1 8 3 

15 9 2 5
21 19 28 17 15 30 18 20 29 15 11 30 26 24 18 
1 2 3 4 5 6 7 8 9 5 7 1 2 2 9 

15 9 2 6
22 23 26 20 19 18 27 14 26 20 23 25 27 11 23 
1 2 3 4 5 6 7 8 9 6 4 9 4 5 9 

15 9 2 7
23 29 14 20 23 26 24 29 25 27 25 23 25 13 15 
1 2 3 4 5 6 7 8 9 7 6 2 7 7 8 

15 9 2 8
24 24 23 10 25 19 15 18 17 17 11 11 29 22 14 
1 2 3 4 5 6 7 8 9 7 6 1 8 1 6 

15 9 2 9
25 17 13 26 15 14 29 17 22 30 16 29 21 14 15 
1 2 3 4 5 6 7 8 9 8 5 5 1 2 6 

15 9 2 10
27 24 20 12 30 18 27 12 20 14 25 26 17 24 14 
1 2 3 4 5 6 7 8 9 8 8 1 6 9 1 

15 9 3 1
44 8 28 33 14 48 38 49 21 12 13 23 47 7 7 
1 2 3 4 5 6 7 8 9 9 8 6 3 3 8 

15 9 3 2
47 32 35 7 26 18 29 22 7 25 8 7 13 5 39 
1 2 3 4 5 6 7 8 9 9 8 6 9 2 7 

15 9 3 3
50 36 3 21 22 44 15 13 4 15 19 47 11 1 35 
1 2 3 4 5 6 7 8 9 1 8 4 1 3 1 

15 9 3 4
3 46 33 50 16 4 27 46 7 16 27 38 45 5 22 
1 2 3 4 5 6 7 8 9 1 7 3 7 1 2 

15 9 3 5
8 40 8 11 7 5 30 42 7 44 31 20 27 18 46 
1 2 3 4 5 6 7 8 9 2 4 3 4 8 8 

15 9 3 6
11 33 31 20 10 38 2 15 45 25 1 9 20 13 28 
1 2 3 4 5 6 7 8 9 3 8 1 3 4 5 

15 9 3 7
14 44 27 27 20 8 24 1 39 38 29 46 22 32 41 
1 2 3 4 5 6 7 8 9 3 3 5 4 6 3 

15 9 3 8
17 17 15 24 47 2 9 35 25 14 33 16 29 20 39 
1 2 3 4 5 6 7 8 9 4 7 5 6 4 5 

15 9 3 9
20 12 15 25 28 11 3 50 47 35 28 46 10 32 14 
1 2 3 4 5 6 7 8 9 4 1 6 6 6 6 

15 9 3 10
23 36 36 28 27 15 5 33 43 23 45 43 47 14 44 
1 2 3 4 5 6 7 8 9 5 2 7 1 7 4 

15 9 4 1
35 32 29 29 46 24 23 33 44 34 35 27 27 45 49 
1 2 3 4 5 6 7 8 9 5 5 8 5 9 7 

15 9 4 2
37 28 46 33 41 48 48 42 29 35 28 36 43 39 39 
1 2 3 4 5 6 7 8 9 6 7 2 5 6 7 

15 9 4 3
39 29 28 21 46 20 24 36 27 45 45 46 42 31 31 
1 2 3 4 5 6 7 8 9 6 5 1 8 1 1 

15 9 4 4
40 48 35 46 25 33 41 41 34 44 46 36 28 35 33 
1 2 3 4 5 6 7 8 9 7 2 2 7 3 8 

15 9 4 5
42 47 21 31 21 31 31 33 32 42 31 33 32 42 41 
1 2 3 4 5 6 7 8 9 7 6 3 2 8 1 

15 9 4 6
44 38 25 49 39 50 30 40 42 25 35 46 35 45 47 
1 2 3 4 5 6 7 8 9 8 5 6 8 2 9 

15 9 4 7
46 24 24 46 25 37 44 24 30 43 31 38 20 45 30 
1 2 3 4 5 6 7 8 9 8 2 1 6 5 1 

15 9 4 8
47 21 49 28 45 25 44 22 30 21 26 34 46 28 48 
1 2 3 4 5 6 7 8 9 9 9 5 1 2 1 

15 9 4 9
49 35 23 22 28 25 23 35 22 47 34 41 27 22 32 
1 2 3 4 5 6 7 8 9 9 6 5 7 2 4 

15 9 4 10
20 37 37 30 24 36 42 48 45 49 22 35 49 35 20 
1 2 3 4 5 6 7 8 9 1 5 1 5 5 4 

25 3 1 1
3 23 30 29 10 24 22 6 10 10 14 23 7 5 1 14 7 13 10 28 3 16 30 3 19 
1 2 3 1 2 1 3 2 2 3 2 3 1 1 1 2 3 3 3 3 1 3 2 3 2 

25 3 1 2
6 11 19 11 4 12 21 15 17 8 21 15 13 2 4 10 19 4 18 14 16 28 6 17 30 
1 2 3 1 3 1 3 2 1 2 2 2 2 3 1 2 1 3 3 2 1 2 1 1 3 

25 3 1 3
8 12 20 13 26 4 5 2 26 10 24 19 23 18 1 11 16 20 22 8 20 9 30 27 7 
1 2 3 1 1 1 1 3 1 3 3 3 3 2 1 2 1 2 2 1 3 1 1 1 1 

25 3 1 4
11 9 22 13 15 17 23 23 14 19 14 26 17 21 12 7 21 29 13 12 24 21 5 28 14 
1 2 3 2 1 3 2 1 2 1 1 3 1 3 3 2 1 2 2 3 1 1 2 1 1 

25 3 1 5
13 1 23 22 13 19 5 12 20 4 7 20 11 7 19 23 23 11 9 3 27 28 12 13 29 
1 2 3 2 3 1 2 2 3 3 2 3 1 2 1 1 1 2 3 2 3 1 2 3 2 

25 3 1 6
16 9 21 27 1 6 26 10 4 11 5 25 24 24 25 3 17 9 9 1 5 1 3 27 8 
1 2 3 2 2 3 3 1 2 3 1 1 3 2 3 2 2 3 2 3 1 1 2 2 3 

25 3 1 7
18 4 2 4 29 21 23 18 3 28 15 11 11 23 4 26 12 17 21 2 3 26 2 13 8 
1 2 3 2 1 2 1 2 1 3 2 1 3 1 3 3 3 1 2 3 1 1 3 2 2 

25 3 1 8
21 9 5 7 8 2 29 15 17 24 11 4 27 25 25 12 27 23 20 18 23 5 11 25 3 
1 2 3 3 3 2 1 3 2 1 1 1 2 2 2 1 2 1 1 1 1 2 2 1 1 

25 3 1 9
23 10 2 30 24 11 1 16 2 1 22 22 13 1 6 8 7 9 3 6 7 27 21 3 21 
1 2 3 3 3 1 3 2 3 1 1 3 3 1 3 3 2 2 2 1 1 1 1 2 1 

25 3 1 10
27 21 21 30 28 12 4 23 18 19 7 15 4 18 19 18 7 7 5 15 12 18 18 26 30 
1 2 3 3 3 2 1 2 1 2 1 1 1 1 3 1 2 2 3 2 2 2 3 2 2 

25 3 2 1
30 24 21 26 22 18 25 20 13 26 22 22 26 17 23 13 12 29 21 19 10 17 28 22 26 
1 2 3 1 3 2 2 2 2 3 3 2 1 3 1 1 1 2 2 3 2 2 3 2 1 

25 3 2 2
11 20 11 22 16 27 11 13 18 26 22 30 17 26 18 13 21 29 23 26 13 16 23 15 18 
1 2 3 1 2 2 2 2 1 2 1 2 2 2 1 1 2 3 1 3 3 3 1 3 1 

25 3 2 3
13 15 19 19 29 18 22 22 22 11 14 11 17 20 16 24 11 22 15 22 29 25 25 13 21 
1 2 3 1 2 2 2 2 1 3 3 3 3 1 1 2 2 3 3 2 1 3 2 1 2 

25 3 2 4
14 25 11 12 21 10 15 15 28 15 29 10 14 29 21 20 16 28 11 27 26 28 30 28 27 
1 2 3 1 2 1 2 2 3 2 1 2 2 1 1 1 1 1 3 1 3 3 2 2 2 

25 3 2 5
16 19 24 28 15 10 22 15 20 15 28 28 28 23 21 27 29 11 12 30 15 17 24 30 29 
1 2 3 2 1 3 2 3 3 3 1 1 3 3 2 2 2 1 2 3 1 3 1 3 1 

25 3 2 6
18 11 13 17 29 13 15 10 25 16 15 25 22 25 19 18 28 24 22 10 22 29 10 19 27 
1 2 3 2 1 2 2 1 1 1 3 2 3 1 1 3 3 1 2 3 2 1 2 3 2 

25 3 2 7
20 30 26 13 12 12 15 21 10 17 19 26 13 14 25 10 30 30 28 25 26 10 21 29 26 
1 2 3 2 3 1 3 1 1 3 3 1 1 2 3 2 2 2 2 1 1 2 3 1 2 

25 3 2 8
21 30 20 30 12 13 23 29 10 27 11 17 18 21 10 11 19 24 20 26 19 16 17 24 16 
1 2 3 2 1 2 1 2 3 2 3 3 1 3 1 3 3 2 3 2 2 3 3 3 3 

25 3 2 9
23 11 10 22 13 27 10 17 30 13 16 26 19 22 30 27 23 25 28 23 21 10 15 13 19 
1 2 3 3 1 2 3 2 2 1 3 2 1 2 2 3 1 3 2 3 1 3 2 3 3 

25 3 2 10
25 29 11 29 12 10 13 19 25 25 29 21 21 11 19 23 18 28 21 23 15 21 18 25 25 
1 2 3 3 2 1 3 3 3 2 2 2 3 1 3 1 2 1 2 3 2 2 3 2 1 

25 3 3 1
41 46 42 3 31 23 27 12 4 5 41 24 40 4 18 43 48 48 27 22 49 30 37 17 3 
1 2 3 3 1 2 2 2 3 3 2 1 2 2 1 1 1 1 2 1 3 3 2 1 2 

25 3 3 2
47 20 35 1 36 25 39 12 31 18 2 22 31 25 38 26 8 25 22 22 35 17 42 7 1 
1 2 3 3 1 1 3 2 3 3 1 2 2 3 2 3 3 3 3 3 2 3 1 1 2 

25 3 3 3
2 2 21 20 16 11 6 19 30 35 33 34 23 15 45 40 49 32 5 14 27 48 16 43 47 
1 2 3 1 3 2 2 1 2 1 1 1 3 1 3 3 2 3 2 1 3 1 3 3 3 

25 3 3 4
6 22 24 29 20 14 24 10 4 50 40 24 44 44 30 37 21 41 15 28 45 11 40 8 31 
1 2 3 1 2 1 2 3 1 2 2 2 3 2 2 2 1 3 3 1 2 2 1 2 1 

25 3 3 5
10 49 23 25 2 15 37 25 49 7 50 43 40 12 12 35 26 42 29 39 10 39 17 48 26 
1 2 3 1 3 3 2 3 3 2 1 3 1 1 3 2 1 3 2 3 1 2 1 3 3 

25 3 3 6
14 23 34 16 8 12 42 29 32 15 29 18 26 1 20 15 37 26 12 45 16 38 40 48 26 
1 2 3 1 3 2 3 3 1 1 2 1 3 3 1 2 1 1 1 2 2 1 2 1 2 

25 3 3 7
18 48 28 13 15 44 12 23 5 22 20 3 38 14 39 47 45 3 7 1 8 21 21 1 40 
1 2 3 2 3 2 1 2 2 3 2 1 1 2 1 2 3 3 2 1 1 3 1 2 2 

25 3 3 8
22 32 22 46 10 4 45 42 6 4 36 8 13 31 28 40 9 49 27 46 24 48 35 41 1 
1 2 3 2 3 1 1 2 3 1 2 3 2 3 3 3 1 1 3 1 2 2 2 2 1 

25 3 3 9
27 23 5 35 31 24 26 45 47 38 25 6 14 23 2 17 1 50 18 10 31 18 47 24 47 
1 2 3 2 3 1 1 2 1 1 3 3 1 1 3 1 3 2 2 1 2 2 3 1 3 

25 3 3 10
31 7 20 11 15 3 12 14 45 41 47 27 44 12 33 29 39 23 45 19 31 21 16 25 19 
1 2 3 2 3 2 2 1 1 2 1 2 3 1 2 3 2 1 3 2 2 2 3 2 1 

25 3 4 1
41 41 20 27 48 44 44 32 38 49 32 23 30 22 35 37 44 30 33 37 40 40 20 30 38 
1 2 3 3 1 1 1 2 3 2 2 2 2 1 1 2 3 2 1 1 1 3 2 3 2 

25 3 4 2
43 50 38 27 28 34 29 25 47 38 27 50 28 28 21 47 49 44 31 49 37 22 40 36 30 
1 2 3 3 1 2 1 1 1 1 1 3 2 1 1 2 3 2 1 3 3 3 2 2 1 

25 3 4 3
46 46 41 47 43 20 34 40 50 22 24 22 31 31 25 47 43 29 30 42 29 29 29 48 32 
1 2 3 3 3 3 3 1 2 1 2 3 1 3 2 3 3 3 2 3 3 3 2 1 3 

25 3 4 4
49 20 37 31 35 30 46 30 32 22 50 33 26 21 31 43 27 28 27 40 31 28 39 49 22 
1 2 3 3 1 2 1 1 1 3 1 1 2 1 2 2 1 2 2 1 1 1 3 1 3 

25 3 4 5
20 25 42 43 20 30 36 26 47 34 26 42 45 49 48 32 30 46 36 43 24 50 25 40 43 
1 2 3 1 2 1 3 2 3 2 1 3 2 3 2 2 1 3 1 3 2 3 3 2 2 

25 3 4 6
23 41 23 36 46 27 47 41 23 28 37 43 49 23 45 35 50 36 49 45 27 33 24 41 21 
1 2 3 1 2 3 2 1 2 3 3 1 3 3 1 1 1 1 1 1 2 3 3 1 1 

25 3 4 7
26 45 45 22 48 37 20 49 50 39 39 38 32 32 29 47 21 36 23 45 29 48 48 41 33 
1 2 3 1 3 1 2 2 1 1 2 2 1 2 2 2 2 2 1 3 2 2 3 2 2 

25 3 4 8
28 47 31 50 25 45 47 31 50 35 27 37 35 28 22 41 45 50 44 26 37 21 21 35 32 
1 2 3 1 1 3 1 1 1 2 1 3 3 3 2 2 2 2 3 2 1 3 2 3 1 

25 3 4 9
31 42 41 26 48 41 31 40 44 32 25 27 29 48 47 27 25 43 45 32 50 28 33 44 41 
1 2 3 2 1 1 3 2 2 1 2 2 1 2 1 1 3 3 2 1 2 3 1 3 1 

25 3 4 10
33 22 31 46 42 43 40 46 40 26 35 23 39 42 31 20 25 43 25 24 42 43 31 40 48 
1 2 3 2 3 2 3 3 2 3 3 2 1 1 3 3 1 2 1 3 1 2 2 2 1 

25 5 1 1
16 6 10 9 9 1 19 27 8 17 28 2 26 12 12 1 13 13 21 3 18 21 2 27 11 
1 2 3 4 5 3 2 1 1 4 3 3 2 4 4 1 3 2 4 3 3 2 5 2 2 

25 5 1 2
19 23 28 1 4 19 22 6 11 13 3 14 11 24 26 23 28 1 27 9 19 27 27 13 27 
1 2 3 4 5 4 4 1 5 1 4 2 1 2 3 2 1 2 1 2 2 5 5 4 2 

25 5 1 3
21 16 1 10 17 2 30 8 30 29 7 28 25 14 11 18 28 27 5 3 5 2 2 21 2 
1 2 3 4 5 4 5 3 5 5 4 1 4 3 3 2 2 5 5 1 1 2 4 4 5 

25 5 1 4
24 22 30 24 25 22 7 10 27 29 15 29 12 7 25 24 11 10 14 4 21 27 9 14 10 
1 2 3 4 5 5 2 2 2 5 3 4 2 4 4 4 2 5 5 1 1 4 4 2 2 

25 5 1 5
27 9 6 29 29 24 6 26 29 2 25 2 21 14 18 16 12 20 26 8 30 29 7 18 8 
1 2 3 4 5 5 2 1 1 5 4 1 4 4 1 2 5 1 2 2 2 2 3 5 2 

25 5 1 6
29 17 30 26 16 20 3 30 21 11 1 6 13 8 28 11 6 24 4 10 23 14 14 15 5 
1 2 3 4 5 5 1 2 2 5 2 2 1 4 4 4 1 2 1 1 2 1 4 3 1 

25 5 1 7
2 7 16 19 13 17 1 6 16 30 18 16 14 3 27 9 13 17 23 6 25 21 27 10 21 
1 2 3 4 5 1 3 1 1 2 2 3 1 2 3 2 4 4 4 3 4 3 2 1 3 

25 5 1 8
4 28 9 30 27 17 25 18 13 14 5 8 6 9 11 27 20 17 14 21 15 8 11 17 11 
1 2 3 4 5 1 4 4 5 3 1 5 5 4 1 2 5 2 3 4 1 3 5 1 1 

25 5 1 9
7 7 19 12 21 5 16 5 20 9 29 22 13 4 14 16 24 24 10 14 23 11 29 11 29 
1 2 3 4 5 2 2 2 1 5 1 1 3 5 5 4 2 1 1 1 5 1 4 4 5 

25 5 1 10
9 9 15 26 22 3 19 23 25 19 30 29 29 21 6 7 2 30 13 10 5 11 22 25 24 
1 2 3 4 5 2 1 3 3 1 4 3 5 5 5 1 2 4 3 5 2 2 4 1 2 

25 5 2 1
17 11 12 30 13 20 16 27 21 14 24 22 15 11 10 22 10 28 14 15 28 22 22 21 27 
1 2 3 4 5 3 1 3 5 2 1 1 5 4 4 4 3 3 3 5 5 2 4 4 4 

25 5 2 2
20 27 17 21 28 25 26 14 16 12 29 14 30 18 14 11 20 21 13 30 27 25 11 23 30 
1 2 3 4 5 3 3 2 2 1 4 4 3 4 5 3 2 1 2 2 1 4 4 2 2 

25 5 2 3
21 13 30 14 14 19 14 10 25 29 28 18 22 11 19 20 22 11 13 24 12 16 11 26 21 
1 2 3 4 5 4 4 1 4 3 3 4 2 5 2 5 5 1 4 1 5 4 1 4 2 

25 5 2 4
23 26 21 29 22 21 15 13 18 20 30 19 10 12 19 19 10 21 18 16 10 13 21 16 29 
1 2 3 4 5 4 3 4 5 5 4 3 5 1 4 4 3 1 1 4 5 5 2 4 5 

25 5 2 5
25 20 28 12 15 13 28 21 20 23 21 14 16 17 25 26 24 12 30 27 18 18 16 15 14 
1 2 3 4 5 4 4 3 4 2 3 4 2 2 4 4 2 2 2 4 2 1 3 4 5 

25 5 2 6
27 13 11 17 29 10 26 12 25 26 15 22 15 17 19 21 19 25 26 13 28 27 14 25 16 
1 2 3 4 5 5 5 4 1 1 2 5 4 1 3 5 2 5 1 1 1 4 5 1 2 

25 5 2 7
28 11 26 27 13 24 25 19 22 24 12 17 27 12 29 20 23 25 24 19 15 17 27 27 27 
1 2 3 4 5 5 2 4 2 3 3 4 3 4 1 1 4 1 1 2 4 3 5 2 5 

25 5 2 8
30 20 29 30 10 28 19 12 27 17 22 24 28 22 24 28 20 17 16 10 10 27 21 18 10 
1 2 3 4 5 1 5 3 2 1 5 2 1 4 2 3 4 4 2 3 1 4 1 5 1 

25 5 2 9
11 30 10 20 18 27 13 26 10 30 19 30 28 19 26 11 14 12 15 21 21 21 28 17 21 
1 2 3 4 5 1 3 1 4 3 2 1 1 2 4 1 5 2 1 4 2 4 5 3 4 

25 5 2 10
13 18 12 24 26 24 10 10 27 23 21 22 15 27 15 12 12 15 19 11 27 12 24 12 13 
1 2 3 4 5 1 1 1 5 4 4 2 4 3 5 4 4 2 1 5 3 5 1 1 4 

25 5 3 1
12 25 39 28 43 2 14 14 28 44 28 6 1 32 4 17 15 9 27 38 26 23 5 11 34 
1 2 3 4 5 2 2 1 4 2 1 1 2 3 1 5 2 1 2 3 4 5 3 3 3 

25 5 3 2
16 24 25 19 42 5 31 33 28 18 7 35 13 50 19 19 40 43 10 39 7 38 44 48 10 
1 2 3 4 5 2 3 4 2 4 1 2 3 3 3 2 2 1 2 5 1 4 4 5 4 

25 5 3 3
20 21 1 12 41 23 12 10 35 40 47 45 5 8 7 40 20 31 4 32 42 15 41 10 25 
1 2 3 4 5 3 1 4 3 4 4 5 1 3 5 2 3 4 2 2 3 2 3 5 1 

25 5 3 4
24 24 30 6 19 23 30 2 50 1 26 36 9 42 35 36 32 2 39 12 2 36 15 26 20 
1 2 3 4 5 3 3 4 3 5 2 2 1 5 1 1 2 1 3 3 2 3 1 5 1 

25 5 3 5
29 24 9 33 32 28 29 1 28 47 19 4 34 14 45 19 31 43 36 32 5 37 47 10 23 
1 2 3 4 5 3 3 5 3 1 5 4 5 3 1 4 3 5 3 4 3 4 3 4 3 

25 5 3 6
33 2 17 27 49 26 5 36 1 37 20 49 1 3 13 43 6 44 39 39 19 39 50 50 34 
1 2 3 4 5 4 4 1 3 1 1 1 1 3 4 2 5 5 1 2 4 4 4 2 1 

25 5 3 7
37 23 25 34 28 47 17 47 47 3 46 24 6 37 12 5 25 26 18 8 10 47 21 3 49 
1 2 3 4 5 4 4 2 2 5 2 3 4 4 3 5 2 2 3 2 1 1 3 5 5 

25 5 3 8
41 6 18 17 24 7 50 16 48 35 12 30 31 5 1 49 39 22 37 3 27 24 35 43 10 
1 2 3 4 5 5 5 5 4 1 1 1 3 1 3 3 1 2 1 1 2 5 2 4 2 

25 5 3 9
46 33 17 13 5 7 13 31 43 43 22 49 28 23 33 47 44 23 2 13 42 2 12 33 5 
1 2 3 4 5 5 2 3 3 2 2 5 4 5 4 5 2 3 3 1 5 2 1 1 3 

25 5 3 10
50 3 21 22 24 49 6 43 33 26 28 32 47 42 7 49 40 30 12 39 7 31 3 23 35 
1 2 3 4 5 1 4 2 4 4 2 4 2 1 5 5 1 4 4 5 5 5 5 1 3 

25 5 4 1
22 50 31 24 49 49 29 50 32 50 35 29 48 39 49 39 32 48 27 41 37 30 42 32 28 
1 2 3 4 5 1 3 5 1 2 5 2 4 2 3 2 2 4 3 2 3 4 3 4 3 

25 5 4 2
24 50 20 40 41 32 24 31 32 48 43 30 23 24 32 38 29 26 37 25 22 27 29 45 50 
1 2 3 4 5 1 5 2 2 1 3 5 5 4 1 4 1 5 2 2 1 4 2 1 5 

25 5 4 3
27 34 33 22 22 40 38 27 44 36 30 32 37 35 28 43 22 23 28 41 46 27 34 42 25 
1 2 3 4 5 2 5 2 5 1 2 5 2 4 2 3 2 1 3 1 2 5 2 1 4 

25 5 4 4
29 23 20 25 35 49 36 45 49 22 27 22 38 50 47 46 30 28 27 30 50 25 33 31 34 
1 2 3 4 5 2 3 4 3 1 2 2 1 2 1 3 4 1 4 5 3 3 3 1 3 

25 5 4 5
32 29 28 36 45 21 38 36 25 46 45 48 46 44 34 47 46 28 48 42 26 23 27 31 41 
1 2 3 4 5 3 4 3 5 5 5 3 4 3 4 4 5 3 5 4 3 4 3 3 1 

25 5 4 6
35 46 47 37 47 27 25 44 28 27 29 45 32 20 42 41 49 29 33 35 30 42 29 26 21 
1 2 3 4 5 3 2 1 4 2 5 3 3 5 4 2 1 4 2 2 3 1 4 1 2 

25 5 4 7
37 49 22 28 49 39 46 21 22 36 45 35 50 36 47 35 22 27 21 30 26 24 31 42 35 
1 2 3 4 5 4 3 3 2 2 4 1 1 1 5 5 1 2 1 4 4 3 4 4 1 

25 5 4 8
40 50 47 22 41 44 37 27 45 31 44 38 47 45 26 49 50 30 23 40 28 40 33 43 37 
1 2 3 4 5 4 3 4 5 5 2 5 2 4 2 5 3 2 5 5 3 5 3 5 4 

25 5 4 9
42 40 44 42 25 35 26 34 34 43 22 31 29 44 36 20 26 25 35 50 34 46 31 37 39 
1 2 3 4 5 4 1 5 2 1 4 4 4 3 1 4 4 2 3 2 2 3 5 4 3 

25 5 4 10
45 50 38 50 21 27 33 34 49 31 20 49 38 46 27 23 29 47 36 28 31 43 32 22 31 
1 2 3 4 5 5 1 1 5 2 3 1 3 5 5 4 1 2 3 4 1 3 4 5 5 

25 7 1 1
27 18 19 17 29 1 3 7 9 1 9 16 6 15 10 10 23 30 28 1 2 25 20 11 2 
1 2 3 4 5 6 7 7 3 5 7 5 3 5 1 2 7 2 5 5 7 3 7 6 6 

25 7 1 2
30 22 27 8 7 30 5 14 7 29 7 1 16 10 29 10 11 14 28 22 13 24 11 4 6 
1 2 3 4 5 6 7 1 6 6 5 3 3 4 2 7 5 7 3 1 1 4 1 6 5 

25 7 1 3
3 16 11 4 14 10 10 3 5 26 18 12 19 16 9 17 24 12 30 11 11 14 7 17 10 
1 2 3 4 5 6 7 1 6 4 4 3 5 5 7 1 7 3 5 4 2 5 5 2 6 

25 7 1 4
6 10 17 12 12 3 15 17 8 12 5 16 24 9 2 21 23 22 19 7 12 15 10 18 2 
1 2 3 4 5 6 7 2 3 1 7 6 1 6 2 1 5 6 5 2 4 6 1 5 3 

25 7 1 5
8 11 2 9 5 30 15 17 24 7 11 25 6 2 18 7 18 22 28 17 5 21 17 19 13 
1 2 3 4 5 6 7 3 4 1 3 1 4 1 1 4 3 5 1 1 1 6 4 3 4 

25 7 1 6
11 24 24 18 8 23 4 6 3 15 22 26 5 4 15 6 29 24 11 26 8 20 6 30 13 
1 2 3 4 5 6 7 3 5 7 6 7 6 4 6 7 3 4 3 7 6 1 3 6 4 

25 7 1 7
13 21 10 14 8 4 23 22 7 28 16 2 30 8 8 19 17 17 8 22 29 6 4 7 22 
1 2 3 4 5 6 7 4 6 7 5 4 1 2 4 7 4 7 3 3 5 4 1 5 1 

25 7 1 8
16 7 11 21 21 8 15 26 22 11 1 20 28 2 8 26 6 27 27 27 9 24 17 10 10 
1 2 3 4 5 6 7 4 2 3 1 5 4 3 4 4 5 6 5 4 2 3 6 3 3 

25 7 1 9
18 13 21 1 15 22 12 29 13 5 1 5 26 30 3 6 19 11 29 11 29 18 9 3 5 
1 2 3 4 5 6 7 5 6 2 7 4 5 1 7 3 2 1 3 3 1 4 4 5 1 

25 7 1 10
21 29 17 29 19 11 24 26 27 9 26 26 3 8 15 25 24 28 26 15 25 8 27 4 13 
1 2 3 4 5 6 7 5 4 7 1 4 3 7 7 7 6 2 6 1 5 3 7 7 6 

25 7 2 1
25 29 26 22 22 18 22 14 29 26 30 21 13 17 11 19 14 23 10 23 23 23 17 16 28 
1 2 3 4 5 6 7 6 4 1 1 4 4 5 6 4 2 1 1 6 2 4 6 1 2 

25 7 2 2
27 26 23 30 27 23 20 29 12 24 25 26 27 17 27 25 21 27 29 25 17 24 30 28 28 
1 2 3 4 5 6 7 7 7 6 1 1 1 3 3 5 2 6 6 7 2 1 4 4 3 

25 7 2 3
29 24 12 28 22 18 25 19 12 20 12 12 30 14 12 29 24 11 18 25 20 23 16 28 19 
1 2 3 4 5 6 7 7 3 5 5 3 1 4 3 2 1 4 6 1 3 2 6 5 7 

25 7 2 4
10 21 10 29 21 28 11 25 12 12 10 26 17 29 25 15 19 18 17 29 23 21 30 28 17 
1 2 3 4 5 6 7 1 7 2 3 6 2 5 4 7 5 5 6 4 3 2 6 1 4 

25 7 2 5
11 26 13 24 17 26 12 20 17 27 30 21 20 11 23 13 27 22 18 15 22 24 16 15 28 
1 2 3 4 5 6 7 1 1 1 4 5 4 2 1 1 4 2 4 7 1 1 3 6 2 

25 7 2 6
13 21 13 10 16 27 21 12 21 16 25 17 16 22 28 24 28 30 15 30 24 29 22 25 18 
1 2 3 4 5 6 7 2 2 2 4 5 7 6 6 3 5 4 6 2 1 6 3 5 6 

25 7 2 7
15 30 11 22 25 12 20 30 29 28 26 15 29 14 19 15 25 27 18 16 15 27 10 13 24 
1 2 3 4 5 6 7 3 4 1 1 6 3 4 6 6 6 6 7 4 7 3 4 3 7 

25 7 2 8
17 19 20 23 11 17 27 28 19 23 20 23 11 10 30 21 18 27 13 12 19 30 21 30 26 
1 2 3 4 5 6 7 3 6 4 1 3 7 5 6 3 1 2 2 6 3 7 4 1 7 

25 7 2 9
18 22 18 26 17 10 16 29 11 19 22 11 14 28 13 20 10 11 17 21 13 20 10 28 17 
1 2 3 4 5 6 7 4 1 6 7 2 7 4 7 2 7 1 7 2 3 1 5 2 7 

25 7 2 10
20 15 24 16 11 22 10 16 10 20 10 19 27 23 26 24 26 21 28 25 13 21 18 28 26 
1 2 3 4 5 6 7 4 2 1 5 6 5 1 5 3 2 7 3 4 7 4 6 2 3 

25 7 3 1
30 7 49 13 28 45 3 32 42 44 32 32 32 25 39 10 30 45 31 18 24 20 28 44 13 
1 2 3 4 5 6 7 5 7 5 5 1 2 6 7 4 1 5 3 7 1 6 7 4 1 

25 7 3 2
36 13 19 46 46 35 13 28 40 43 40 14 1 15 31 27 35 22 18 21 42 15 30 22 28 
1 2 3 4 5 6 7 6 7 5 6 6 7 2 4 6 2 6 4 2 5 5 1 3 5 

25 7 3 3
40 23 29 50 14 48 15 35 17 23 3 20 9 3 7 30 5 49 36 24 44 6 25 31 42 
1 2 3 4 5 6 7 6 1 7 6 5 3 3 5 2 6 4 3 6 5 2 1 1 6 

25 7 3 4
44 22 32 34 41 40 17 5 8 35 18 22 40 28 40 40 30 35 8 47 33 19 40 16 45 
1 2 3 4 5 6 7 7 7 1 1 1 7 3 1 3 3 4 6 4 2 7 2 6 4 

25 7 3 5
48 14 23 38 13 47 40 48 37 15 43 22 26 8 7 41 22 28 35 3 17 19 26 28 10 
1 2 3 4 5 6 7 7 5 6 6 7 4 1 1 1 7 7 3 7 2 4 6 6 2 

25 7 3 6
3 29 40 8 25 1 26 34 17 20 34 11 41 19 34 13 31 45 27 19 36 41 23 19 48 
1 2 3 4 5 6 7 1 3 3 7 7 3 1 6 5 6 6 4 1 1 4 5 2 4 

25 7 3 7
7 10 50 35 20 25 44 12 28 3 38 6 39 12 13 4 49 46 34 14 15 33 29 6 43 
1 2 3 4 5 6 7 2 3 1 6 5 7 6 5 1 5 6 1 7 1 4 6 7 3 

25 7 3 8
11 44 37 3 42 24 34 32 22 26 17 43 25 22 36 33 11 45 19 38 49 12 2 18 27 
1 2 3 4 5 6 7 2 1 2 5 3 7 5 5 4 5 2 6 6 1 2 4 4 4 

25 7 3 9
15 29 14 42 2 7 7 13 29 26 45 1 25 4 24 35 45 32 1 44 50 40 41 36 49 
1 2 3 4 5 6 7 4 7 6 5 1 1 5 6 5 7 1 6 6 5 4 2 2 3 

25 7 3 10
26 7 18 25 35 30 26 49 11 24 6 24 43 25 42 38 43 47 43 13 21 31 31 14 29 
1 2 3 4 5 6 7 4 1 3 4 2 4 3 7 7 3 4 3 3 2 4 7 6 6 

25 7 4 1
38 24 41 33 29 21 27 33 45 32 35 48 44 34 25 49 27 46 32 21 23 50 49 30 34 
1 2 3 4 5 6 7 5 3 6 6 7 1 5 4 4 7 6 6 6 3 3 1 5 4 

25 7 4 2
40 42 21 27 40 47 23 34 43 44 32 22 49 25 28 33 27 42 36 38 31 43 30 23 37 
1 2 3 4 5 6 7 5 2 5 2 6 6 4 1 3 5 5 5 3 7 6 5 7 5 

25 7 4 3
44 42 46 42 44 48 39 49 22 23 46 22 25 34 42 46 23 20 38 39 45 47 37 45 30 
1 2 3 4 5 6 7 6 7 3 5 3 7 5 3 3 1 5 1 6 7 7 7 6 6 

25 7 4 4
46 38 23 40 37 49 23 40 26 47 34 22 48 23 35 33 32 30 30 35 22 22 21 28 41 
1 2 3 4 5 6 7 7 5 4 7 5 5 3 5 7 6 6 1 2 7 6 1 2 4 

25 7 4 5
48 29 38 34 23 36 24 24 46 50 37 21 23 21 30 33 37 34 39 25 34 41 48 32 28 
1 2 3 4 5 6 7 7 3 3 5 2 4 2 3 6 6 5 7 6 3 3 1 3 5 

25 7 4 6
20 44 27 34 38 31 32 21 48 25 25 26 25 31 27 33 29 34 32 42 43 39 42 40 34 
1 2 3 4 5 6 7 1 2 7 3 7 7 4 5 2 3 4 5 3 1 2 4 6 4 

25 7 4 7
22 29 41 47 32 33 27 21 46 40 42 33 33 43 21 22 34 24 24 30 28 26 36 22 28 
1 2 3 4 5 6 7 1 2 3 3 7 7 3 3 1 5 5 3 4 1 7 3 4 3 

25 7 4 8
24 49 32 38 25 25 40 46 48 32 27 41 34 29 39 39 28 49 44 43 35 48 49 47 20 
1 2 3 4 5 6 7 2 4 6 7 6 2 2 6 5 1 7 6 3 2 7 1 7 1 

25 7 4 9
30 20 44 29 20 27 37 46 40 30 24 37 47 20 23 26 33 32 37 50 36 38 39 50 35 
1 2 3 4 5 6 7 3 6 4 5 4 2 1 6 5 4 7 4 2 7 2 7 1 5 

25 7 4 10
34 41 39 30 21 41 35 36 28 48 40 21 41 37 25 50 24 23 41 22 23 30 47 24 37 
1 2 3 4 5 6 7 4 5 4 3 4 6 4 2 7 1 5 5 4 5 7 5 2 5 

25 9 1 1
17 19 6 16 17 13 4 15 22 8 23 19 17 11 17 17 24 7 27 21 28 18 12 7 19 
1 2 3 4 5 6 7 8 9 6 4 3 2 4 4 2 3 6 6 1 3 9 7 5 3 

25 9 1 2
20 25 5 10 13 19 13 13 3 28 28 1 10 9 29 25 8 14 5 26 28 28 27 2 28 
1 2 3 4 5 6 7 8 9 7 4 5 7 3 7 5 9 6 3 1 6 9 2 4 2 

25 9 1 3
22 6 24 29 18 17 10 14 13 25 24 21 25 12 16 18 23 26 6 6 2 13 27 22 9 
1 2 3 4 5 6 7 8 9 8 5 4 6 5 7 7 1 5 4 7 5 4 6 3 2 

25 9 1 4
26 27 23 9 20 22 4 29 24 10 30 8 10 20 14 25 14 12 1 4 6 24 20 15 22 
1 2 3 4 5 6 7 8 9 8 6 5 9 1 6 6 5 4 7 1 9 7 6 6 5 

25 9 1 5
28 4 6 19 16 2 27 10 16 27 11 4 26 9 4 21 24 8 15 3 7 4 29 30 30 
1 2 3 4 5 6 7 8 9 9 4 9 2 1 8 6 6 8 9 9 8 5 4 5 5 

25 9 1 6
1 26 13 16 9 29 18 18 3 18 4 5 10 1 19 29 11 24 13 19 26 1 17 12 18 
1 2 3 4 5 6 7 8 9 1 7 2 6 5 5 4 1 5 3 4 5 8 1 1 9 

25 9 1 7
3 21 26 12 11 10 16 3 25 22 21 12 4 23 14 29 8 7 4 17 12 1 11 24 10 
1 2 3 4 5 6 7 8 9 2 7 5 5 1 8 9 1 9 5 2 9 5 5 2 3 

25 9 1 8
5 5 11 23 16 21 10 24 29 22 21 30 7 1 12 16 14 17 7 11 18 7 23 29 3 
1 2 3 4 5 6 7 8 9 2 2 2 2 5 5 4 5 6 7 1 5 1 4 5 1 

25 9 1 9
7 18 9 30 1 25 12 27 4 26 29 18 2 12 14 10 12 17 21 18 23 9 2 8 4 
1 2 3 4 5 6 7 8 9 3 4 3 3 9 9 5 2 3 1 8 6 4 7 3 1 

25 9 1 10
11 29 13 5 30 5 16 12 15 16 27 21 25 20 27 12 26 9 8 12 17 27 9 2 8 
1 2 3 4 5 6 7 8 9 4 3 3 4 1 4 1 5 5 5 5 4 1 8 4 6 

25 9 2 1
19 19 16 11 24 16 28 12 21 18 24 11 30 20 27 15 30 25 13 30 16 13 21 12 18 
1 2 3 4 5 6 7 8 9 5 5 2 2 6 2 7 8 3 5 2 9 5 4 6 9 

25 9 2 2
20 14 19 10 30 27 25 30 24 12 11 18 25 12 11 14 22 27 24 19 20 13 15 25 17 
1 2 3 4 5 6 7 8 9 5 5 6 7 7 7 5 3 9 5 2 4 5 1 6 3 

25 9 2 3
22 13 14 19 17 21 23 10 26 20 27 21 13 11 23 22 23 23 23 21 23 30 14 28 21 
1 2 3 4 5 6 7 8 9 6 2 1 8 8 7 5 2 8 5 6 7 7 6 1 5 

25 9 2 4
24 18 30 25 16 18 15 28 19 12 14 28 13 28 11 18 17 20 24 11 22 10 25 23 14 
1 2 3 4 5 6 7 8 9 7 2 3 3 3 8 2 3 7 3 8 4 3 2 1 9 

25 9 2 5
26 23 27 15 15 29 24 23 15 16 22 21 12 15 24 22 26 25 15 14 28 10 11 29 27 
1 2 3 4 5 6 7 8 9 8 8 5 5 3 5 5 9 5 3 5 9 1 3 7 2 

25 9 2 6
27 23 14 27 23 16 28 20 13 24 23 28 11 24 20 10 25 18 19 17 26 20 14 12 16 
1 2 3 4 5 6 7 8 9 9 8 5 2 4 8 5 2 8 2 7 6 6 4 9 5 

25 9 2 7
30 24 16 22 19 19 10 28 29 19 13 30 21 11 13 22 19 27 24 14 10 18 13 13 25 
1 2 3 4 5 6 7 8 9 1 2 1 5 7 9 9 1 2 9 9 4 4 3 8 7 

25 9 2 8
11 14 17 26 28 22 26 10 19 28 24 21 19 28 14 27 11 13 17 18 17 10 22 16 17 
1 2 3 4 5 6 7 8 9 1 8 6 6 7 7 9 5 8 2 8 8 4 3 1 1 

25 9 2 9
12 29 28 29 24 26 16 19 11 21 12 11 24 23 28 29 27 24 30 23 28 10 24 25 26 
1 2 3 4 5 6 7 8 9 2 1 2 9 7 9 5 2 6 5 5 1 5 7 5 4 

25 9 2 10
14 15 11 10 18 11 24 29 24 15 26 30 17 23 25 15 18 18 26 22 28 14 21 25 30 
1 2 3 4 5 6 7 8 9 3 1 5 2 1 6 8 2 8 9 8 3 8 4 4 3 

25 9 3 1
14 42 47 33 22 9 28 26 19 19 12 24 20 15 19 13 45 19 21 3 20 38 14 24 5 
1 2 3 4 5 6 7 8 9 3 4 5 1 7 2 4 8 6 7 7 2 8 6 4 2 

25 9 3 2
18 32 39 19 35 21 29 11 22 8 47 18 20 43 24 21 18 22 13 42 35 31 25 5 12 
1 2 3 4 5 6 7 8 9 4 2 8 6 2 2 4 2 8 5 1 6 7 5 5 6 

25 9 3 3
23 1 20 35 36 17 20 30 34 33 47 1 37 11 29 45 42 7 14 30 21 3 28 34 39 
1 2 3 4 5 6 7 8 9 5 5 5 2 6 6 9 8 7 9 5 3 6 9 3 3 

25 9 3 4
31 21 39 41 44 17 26 1 7 7 24 30 7 8 3 41 36 17 1 14 29 4 36 1 25 
1 2 3 4 5 6 7 8 9 6 3 8 8 3 9 5 1 1 2 4 6 1 5 1 8 

25 9 3 5
35 21 50 40 50 22 19 3 15 2 24 18 19 50 7 35 7 39 9 1 41 29 8 16 39 
1 2 3 4 5 6 7 8 9 7 8 9 3 6 2 6 1 3 9 3 4 9 7 5 4 

25 9 3 6
39 19 32 32 39 45 17 22 9 43 32 4 44 4 47 26 8 48 23 9 47 16 17 41 31 
1 2 3 4 5 6 7 8 9 8 9 1 1 6 5 4 3 1 3 8 1 6 3 7 2 

25 9 3 7
43 12 26 1 29 33 12 49 49 25 21 48 24 36 12 1 23 2 18 36 27 50 31 19 22 
1 2 3 4 5 6 7 8 9 8 2 8 6 1 9 8 8 9 7 3 6 5 7 5 8 

25 9 3 8
46 11 12 9 22 49 8 30 39 49 44 35 46 1 11 11 24 24 50 4 31 5 1 35 43 
1 2 3 4 5 6 7 8 9 9 3 4 8 2 5 3 6 7 6 7 8 8 6 9 7 

25 9 3 9
3 30 30 31 32 30 26 45 2 12 47 35 4 16 1 49 21 29 33 29 25 44 16 17 4 
1 2 3 4 5 6 7 8 9 1 2 4 5 5 5 1 9 2 7 9 7 9 5 2 7 

25 9 3 10
7 28 18 37 44 14 18 12 2 12 42 40 18 27 7 5 23 34 31 7 13 29 16 20 23 
1 2 3 4 5 6 7 8 9 2 7 1 3 1 3 5 1 1 9 5 7 1 8 7 8 

25 9 4 1
26 20 34 37 35 46 37 48 27 31 20 38 31 25 21 31 42 46 47 25 47 40 45 39 45 
1 2 3 4 5 6 7 8 9 3 1 7 2 6 5 5 8 5 3 7 4 7 4 7 4 

25 9 4 2
29 38 25 38 30 25 36 20 23 24 47 20 37 30 31 38 27 29 45 27 34 35 24 42 42 
1 2 3 4 5 6 7 8 9 4 7 1 1 5 7 7 2 4 8 5 4 4 9 2 6 

25 9 4 3
31 24 50 48 29 31 32 31 46 38 21 35 41 42 46 25 42 50 22 35 50 41 40 40 27 
1 2 3 4 5 6 7 8 9 5 2 7 7 8 9 7 6 5 8 6 7 8 7 7 4 

25 9 4 4
35 43 47 48 23 44 49 32 40 35 22 38 45 28 42 21 24 30 44 38 32 31 29 20 21 
1 2 3 4 5 6 7 8 9 5 1 1 9 8 6 7 3 6 1 5 3 6 2 3 1 

25 9 4 5
37 43 34 33 26 25 32 40 24 36 48 33 26 23 27 20 36 20 43 40 28 30 49 26 47 
1 2 3 4 5 6 7 8 9 6 7 7 7 7 6 9 1 4 6 4 4 2 2 4 8 

25 9 4 6
40 33 26 24 27 40 28 47 36 39 32 36 26 34 39 40 46 44 32 28 34 31 41 36 36 
1 2 3 4 5 6 7 8 9 7 3 1 2 2 1 5 3 9 9 6 5 8 9 6 8 

25 9 4 7
42 21 47 46 42 40 25 29 28 50 48 49 27 25 33 22 25 40 21 33 43 43 44 45 31 
1 2 3 4 5 6 7 8 9 7 2 4 7 7 2 3 8 9 2 7 3 9 1 1 9 

25 9 4 8
45 35 33 47 24 40 37 49 29 33 24 42 41 45 36 38 21 29 32 34 41 25 21 30 23 
1 2 3 4 5 6 7 8 9 9 9 8 6 7 5 5 8 7 6 1 4 2 9 3 8 

25 9 4 9
49 33 41 36 33 33 25 25 40 38 23 22 25 50 30 24 38 41 49 42 22 28 38 22 25 
1 2 3 4 5 6 7 8 9 9 2 9 1 8 3 1 7 4 1 7 9 4 7 8 4 

25 9 4 10
20 26 24 41 25 47 39 45 44 35 20 25 22 49 33 20 23 39 49 42 45 21 49 44 48 
1 2 3 4 5 6 7 8 9 1 1 9 7 6 1 8 3 4 8 6 4 4 3 4 2 

45 3 1 1
3 28 8 19 27 27 16 26 10 15 13 26 28 29 4 24 25 24 14 23 4 13 29 13 2 16 22 11 17 8 16 10 22 16 1 25 27 10 11 23 6 8 17 28 7 
1 2 3 1 3 3 1 1 2 1 2 2 2 2 1 2 1 2 3 1 1 3 2 2 1 2 1 1 2 3 1 3 1 3 3 1 1 2 3 1 3 2 1 3 3 

45 3 1 2
9 6 12 25 2 27 15 15 23 10 8 7 7 2 20 12 15 12 10 23 21 13 29 22 4 8 15 7 13 8 18 29 5 1 11 6 5 22 3 19 2 15 15 1 20 
1 2 3 2 2 1 1 3 2 1 2 3 2 2 3 2 1 2 2 3 3 3 3 2 2 2 3 1 1 1 3 2 1 3 1 1 3 2 2 2 1 1 2 3 1 

45 3 1 3
13 19 18 10 30 6 12 1 12 6 11 29 11 8 12 22 23 11 30 6 9 11 29 13 29 27 8 10 15 30 16 27 25 26 17 23 8 7 8 5 14 21 10 4 5 
1 2 3 2 2 3 3 3 1 2 2 1 3 2 3 2 3 1 1 2 3 2 2 2 3 3 1 3 3 3 3 1 1 3 1 2 1 2 1 3 2 3 3 3 3 

45 3 1 4
18 13 16 13 9 6 6 2 3 6 25 5 4 17 12 13 18 5 11 2 18 11 30 14 16 9 14 12 4 13 20 11 2 30 6 22 21 30 9 26 21 16 3 18 2 
1 2 3 2 3 1 3 3 3 1 2 3 1 1 3 2 3 1 2 2 3 3 3 2 1 1 3 2 1 2 1 3 3 1 1 3 1 1 1 1 3 1 3 1 3 

45 3 1 5
22 24 2 14 6 19 28 10 15 5 28 1 3 25 10 17 4 18 1 15 7 16 10 30 4 16 23 21 5 8 6 1 14 21 17 29 23 26 29 9 28 20 9 27 19 
1 2 3 3 2 3 1 3 2 2 1 2 2 2 1 2 3 3 1 1 1 3 2 2 2 1 1 3 1 1 2 2 1 2 1 1 3 2 3 3 1 2 1 1 1 

45 3 1 6
26 23 26 9 11 20 16 24 21 12 10 22 19 20 4 25 4 24 2 7 8 14 6 23 1 16 24 20 30 10 26 23 20 25 14 11 12 7 30 2 14 6 19 17 3 
1 2 3 3 3 1 1 2 1 3 3 1 3 1 1 2 1 2 2 3 3 1 2 1 1 3 2 3 3 3 1 2 3 1 3 1 1 3 3 2 3 1 2 2 1 

45 3 1 7
2 7 26 8 11 6 7 26 9 27 4 18 29 19 4 5 9 8 23 3 22 4 4 18 17 11 15 6 7 4 25 10 13 24 30 5 21 25 22 16 25 7 9 24 6 
1 2 3 1 3 2 1 2 3 2 1 1 2 1 2 1 1 3 1 1 2 1 2 2 2 2 1 3 3 1 2 1 3 2 3 1 2 3 1 2 1 2 2 3 1 

45 3 1 8
6 17 6 11 8 23 18 24 7 9 11 7 3 30 11 8 10 26 12 5 12 16 5 5 8 4 27 3 12 18 24 23 18 28 22 22 13 2 22 10 15 1 13 13 18 
1 2 3 1 3 3 3 1 2 3 1 1 2 2 3 2 1 2 3 3 2 3 2 1 1 3 1 3 3 3 2 3 1 3 2 1 2 1 3 1 1 3 3 3 1 

45 3 1 9
13 26 21 15 6 12 26 3 3 3 19 8 19 29 16 25 27 3 5 2 16 5 8 29 17 30 17 23 6 5 21 9 2 13 17 6 9 1 20 17 30 23 10 13 12 
1 2 3 2 2 1 3 2 2 2 1 3 1 2 1 2 1 2 1 2 2 1 1 2 2 1 3 3 3 2 2 2 2 1 3 1 2 3 2 3 2 2 2 1 1 

45 3 1 10
17 10 27 10 3 12 5 20 25 18 29 24 11 15 4 23 19 18 26 18 8 7 21 1 20 16 29 24 25 23 15 4 6 20 22 25 2 14 7 16 23 28 24 4 2 
1 2 3 2 2 1 3 2 2 1 3 2 1 2 1 1 3 3 2 3 1 2 3 1 3 1 1 1 1 3 2 1 1 2 3 2 1 1 1 1 2 3 2 2 2 

45 3 2 1
26 12 20 28 20 20 13 16 20 10 29 19 18 13 26 26 19 29 19 28 21 12 17 29 10 17 26 27 25 12 15 16 19 17 23 27 20 19 23 25 26 30 30 11 14 
1 2 3 3 1 3 1 3 3 2 2 3 1 1 1 1 3 2 3 1 1 1 2 2 1 1 2 2 1 2 1 1 1 2 2 1 2 2 3 1 2 2 1 3 1 

45 3 2 2
29 17 20 25 12 10 11 24 12 23 26 25 30 19 11 11 26 25 27 29 27 25 13 17 27 16 12 29 13 29 14 22 20 15 12 13 23 29 25 26 10 12 29 19 13 
1 2 3 3 3 1 2 3 1 2 1 3 3 2 2 1 2 2 2 1 2 3 2 1 2 1 1 1 2 2 3 1 3 1 2 3 3 2 3 1 2 1 3 2 3 

45 3 2 3
11 22 13 17 21 15 14 14 18 27 30 14 28 20 10 13 10 24 20 19 19 30 13 25 13 17 11 13 29 18 20 15 26 10 17 27 26 13 30 12 11 13 29 20 11 
1 2 3 1 3 3 1 1 1 1 3 2 3 3 2 1 2 2 2 2 2 1 2 1 3 3 2 2 3 1 2 1 3 1 3 2 3 2 2 2 1 3 1 2 3 

45 3 2 4
15 12 29 19 20 17 12 23 22 22 19 15 20 19 29 23 12 22 26 30 14 22 21 17 26 25 29 24 23 20 23 17 15 18 17 17 24 30 20 25 15 11 16 13 25 
1 2 3 1 1 2 1 2 3 3 2 3 2 2 3 3 3 3 1 3 2 1 3 3 3 2 3 3 2 1 3 1 1 2 3 1 3 1 2 2 2 1 1 2 2 

45 3 2 5
18 28 12 11 18 13 20 16 28 28 24 20 28 23 22 17 21 20 19 26 15 27 21 20 20 21 14 30 19 14 24 29 27 14 29 10 18 17 16 17 25 11 30 23 24 
1 2 3 2 2 1 2 3 3 2 3 2 2 1 1 1 3 2 3 3 3 3 1 2 1 2 3 1 3 3 3 2 2 2 1 1 2 2 3 1 2 1 2 3 1 

45 3 2 6
25 22 30 18 25 20 11 20 28 21 15 15 14 26 13 15 25 21 12 13 11 18 24 21 12 13 13 14 23 17 27 15 17 20 20 10 28 26 12 17 11 13 24 24 30 
1 2 3 3 1 3 1 2 3 1 2 2 1 3 1 1 2 2 3 2 2 3 2 2 1 3 1 2 2 2 2 2 3 3 3 3 1 2 3 2 2 2 2 2 3 

45 3 2 7
23 28 22 25 16 16 26 27 14 15 17 11 13 19 16 27 29 20 29 16 18 15 30 16 13 17 12 15 30 27 11 19 12 16 10 20 19 11 26 13 23 13 13 11 24 
1 2 3 3 1 3 2 1 2 2 1 2 3 3 1 2 2 3 3 3 3 2 2 2 1 1 2 3 2 1 2 3 3 2 1 1 3 3 1 2 2 3 3 2 2 

45 3 2 8
27 25 27 18 27 11 30 12 18 28 28 22 28 24 24 13 15 11 24 16 10 19 20 14 11 22 24 23 30 11 22 20 29 13 11 19 19 28 12 21 28 24 24 30 22 
1 2 3 1 2 1 2 3 3 1 2 1 3 2 3 2 3 3 3 3 2 3 2 3 2 3 1 1 2 1 2 1 1 2 3 3 1 1 1 1 2 1 3 1 3 

45 3 2 9
18 14 27 28 18 23 17 10 16 11 26 24 24 22 24 26 20 11 30 23 10 27 15 21 16 13 26 17 20 17 23 16 24 23 30 11 11 22 15 28 25 20 26 27 13 
1 2 3 2 1 2 3 1 3 3 2 2 2 1 3 2 1 2 3 3 3 2 1 3 1 3 1 2 3 1 2 3 1 2 2 2 3 3 2 3 3 3 1 2 2 

45 3 2 10
15 14 21 17 27 27 30 14 13 29 29 16 17 13 16 19 29 23 27 18 19 20 13 23 22 19 24 24 14 26 20 25 20 27 16 29 10 10 25 18 20 13 24 18 22 
1 2 3 2 1 3 3 1 1 2 3 2 2 2 3 1 2 1 2 1 3 2 2 3 3 2 2 2 1 3 2 1 3 2 1 3 1 1 3 1 1 3 1 1 1 

45 3 3 1
24 21 43 9 11 28 8 39 21 18 11 27 48 1 29 32 10 24 38 32 29 30 16 31 29 23 23 28 3 50 40 46 3 22 2 46 31 9 31 48 46 40 15 35 17 
1 2 3 2 2 2 3 1 1 2 2 2 3 1 3 1 1 2 3 1 3 3 2 1 2 1 1 1 3 3 1 2 2 2 3 1 3 3 1 1 3 3 1 1 2 

45 3 3 2
30 8 25 15 34 47 9 13 6 11 39 48 36 33 41 44 38 5 44 22 47 10 48 18 17 20 50 12 29 25 22 36 7 24 25 3 37 14 44 2 22 13 26 38 46 
1 2 3 2 3 2 3 2 1 1 1 1 1 3 3 3 3 3 2 1 2 1 2 3 3 2 3 2 1 2 1 3 3 2 1 3 1 1 1 3 1 2 2 2 3 

45 3 3 3
41 23 23 46 20 13 7 25 40 41 47 25 37 38 50 12 17 16 37 28 30 11 37 2 30 12 28 38 40 49 26 27 11 28 27 7 37 29 6 19 33 18 26 2 37 
1 2 3 3 1 2 1 1 1 3 3 3 2 3 3 2 2 2 1 2 1 1 3 2 3 3 1 3 1 1 3 3 1 3 1 2 3 2 3 2 3 3 1 3 3 

45 3 3 4
47 32 50 28 20 22 8 26 22 15 22 9 33 44 11 15 14 7 46 29 11 13 1 19 9 44 4 49 33 35 49 49 3 50 13 38 14 22 47 44 29 15 42 7 12 
1 2 3 3 3 1 3 3 1 3 2 2 3 3 3 2 3 1 3 1 1 2 2 2 2 2 2 2 1 3 1 2 1 3 2 1 2 3 2 1 1 1 1 3 1 

45 3 3 5
3 23 3 11 14 43 10 15 49 6 38 44 20 26 41 5 9 37 45 40 49 47 26 26 4 14 44 46 6 13 49 17 46 32 23 10 41 6 27 32 47 46 38 48 29 
1 2 3 1 2 3 3 3 1 1 1 1 2 2 1 2 2 2 3 3 3 3 3 2 3 1 1 1 2 3 2 2 1 1 1 2 2 3 3 1 3 3 1 3 1 

45 3 3 6
9 50 46 11 48 13 40 33 27 28 43 30 35 42 28 29 35 15 28 50 28 18 42 44 11 23 31 36 45 22 22 15 31 12 15 19 13 21 43 22 12 26 23 13 15 
1 2 3 1 3 1 1 3 2 2 2 3 1 3 3 2 3 3 1 1 2 3 1 3 3 1 3 3 2 3 2 3 3 2 1 2 1 1 1 2 3 3 2 2 1 

45 3 3 7
20 50 8 48 30 22 46 36 50 13 23 38 34 32 6 12 3 27 44 42 23 11 30 10 28 48 38 7 26 49 32 30 8 22 3 38 41 46 11 23 40 40 43 6 17 
1 2 3 2 1 1 3 2 3 2 2 3 3 3 3 2 1 3 1 2 2 3 3 1 2 2 2 2 3 1 3 1 3 1 1 2 3 2 3 3 2 2 2 3 2 

45 3 3 8
26 29 2 48 7 6 49 17 25 40 27 50 43 19 10 50 50 48 28 35 45 29 45 3 23 33 5 5 17 30 32 16 22 9 25 1 20 31 35 36 49 16 45 11 7 
1 2 3 2 3 2 3 1 2 1 3 1 2 1 2 2 2 3 3 3 2 2 1 1 1 2 3 3 2 1 1 3 2 1 2 2 2 3 3 2 3 3 3 2 1 

45 3 3 9
32 40 6 5 27 38 18 27 36 35 34 24 19 5 43 29 42 2 15 37 10 13 30 40 49 9 17 49 25 28 27 25 38 19 18 8 26 38 4 37 43 40 34 37 50 
1 2 3 3 1 2 1 1 3 3 3 3 2 3 1 1 1 1 1 2 1 3 1 3 1 1 3 3 3 3 1 2 3 2 1 3 3 3 3 1 3 3 2 2 2 

45 3 3 10
38 16 40 8 39 48 10 46 1 42 48 26 11 41 32 31 22 28 10 11 39 27 37 32 37 38 46 6 10 8 32 49 41 48 40 34 10 19 14 30 30 41 38 17 31 
1 2 3 3 1 2 3 2 1 2 2 2 1 3 2 1 2 1 1 2 3 2 2 1 3 1 2 1 3 2 3 1 2 3 1 2 1 1 1 1 2 1 2 1 3 

45 3 4 1
47 39 31 45 35 35 35 50 47 50 28 28 34 21 30 46 38 25 25 30 21 36 37 36 25 27 49 20 50 49 41 41 37 47 47 43 47 40 40 49 44 23 44 31 38 
1 2 3 3 2 1 2 3 2 1 3 3 1 1 2 2 1 3 1 2 3 2 3 3 2 3 2 2 3 2 1 1 2 2 2 1 2 3 2 3 1 3 3 3 3 

45 3 4 2
20 42 30 39 31 40 23 29 27 48 29 33 41 26 23 49 41 24 43 29 40 27 45 31 24 30 42 33 34 41 20 41 42 30 49 40 46 41 25 23 42 46 20 45 21 
1 2 3 1 1 3 2 3 3 1 3 2 2 3 2 1 3 1 3 2 3 2 1 3 2 3 1 2 3 3 3 3 2 1 2 1 2 3 3 2 2 1 3 3 3 

45 3 4 3
23 47 32 42 39 33 25 29 44 47 37 34 45 33 46 36 27 29 42 42 26 38 39 37 40 42 36 42 32 35 20 23 35 44 46 42 28 20 43 49 48 28 39 40 45 
1 2 3 1 3 3 1 2 2 3 2 3 2 3 2 1 1 2 2 3 3 1 2 1 3 3 1 2 3 2 3 1 3 2 2 1 2 1 3 1 3 2 1 2 1 

45 3 4 4
27 42 49 48 36 20 40 36 41 38 23 39 29 44 42 49 50 35 48 43 50 28 49 31 36 26 38 40 24 33 30 43 38 43 22 33 40 21 50 26 29 21 20 31 38 
1 2 3 1 3 3 1 3 3 2 1 1 3 3 2 2 1 2 2 3 1 3 3 3 3 1 3 2 2 3 2 1 2 2 3 2 1 2 1 1 2 1 1 1 1 

45 3 4 5
31 23 27 32 45 44 24 28 24 37 43 39 41 38 45 38 48 21 26 39 29 44 50 27 50 45 36 22 31 45 47 32 41 43 27 48 40 45 45 45 22 23 43 42 42 
1 2 3 2 2 2 2 3 1 1 2 1 1 3 2 3 3 3 1 1 3 2 3 1 1 1 1 3 1 3 1 3 2 2 3 1 3 2 2 1 3 1 1 1 2 

45 3 4 6
35 30 47 20 29 30 20 41 26 22 39 50 29 45 29 49 45 30 44 42 32 43 25 30 25 39 40 25 39 29 47 30 37 22 46 37 43 45 22 39 22 50 25 44 49 
1 2 3 2 3 2 2 2 2 3 1 2 2 1 3 1 2 1 2 3 2 2 1 2 3 2 3 2 2 1 2 1 1 2 2 2 3 3 1 1 1 3 3 1 3 

45 3 4 7
38 47 31 34 46 42 34 24 32 35 47 23 30 37 49 40 44 36 40 28 25 39 29 29 36 21 33 25 26 29 44 43 50 23 37 49 36 48 25 28 46 37 30 25 34 
1 2 3 3 1 2 3 2 1 3 3 1 1 3 1 2 3 2 2 2 2 1 2 1 3 2 1 1 2 2 1 3 2 3 1 1 2 1 3 2 3 2 1 1 2 

45 3 4 8
42 30 41 38 23 35 45 47 49 37 38 32 33 45 41 33 39 24 20 33 47 30 42 24 45 21 37 43 32 45 44 28 50 22 32 32 46 49 36 50 29 45 23 49 23 
1 2 3 3 1 2 2 2 1 1 1 1 2 1 1 2 3 3 2 2 2 3 1 1 2 1 2 1 3 3 3 2 1 2 3 2 2 3 2 2 2 2 2 3 3 

45 3 4 9
46 42 32 48 47 48 46 26 20 38 31 46 50 28 46 30 37 28 34 31 48 21 36 42 37 41 35 46 27 35 36 45 21 41 35 45 48 27 41 31 46 37 43 37 43 
1 2 3 3 3 3 1 3 2 2 1 3 2 2 2 3 1 3 1 3 3 1 2 3 3 1 3 3 2 2 1 2 1 3 2 3 2 1 1 3 2 1 3 2 3 

45 3 4 10
50 35 23 20 35 29 45 31 48 48 47 38 38 23 26 50 20 41 39 21 21 48 34 35 50 50 25 43 24 48 37 40 46 26 43 42 48 35 35 42 36 37 22 22 23 
1 2 3 1 1 2 2 2 1 3 1 2 2 1 2 3 3 2 3 3 2 1 2 1 3 3 1 1 2 1 1 2 3 2 2 2 1 2 3 3 1 2 1 2 2 

45 5 1 1
4 24 9 5 8 18 17 7 15 29 12 9 22 11 14 5 7 4 24 26 21 14 3 15 27 6 20 21 22 3 17 4 23 14 4 29 23 6 15 16 11 28 8 12 25 
1 2 3 4 5 1 3 4 5 1 3 4 2 4 5 4 3 2 3 5 2 2 5 2 1 4 5 4 1 4 5 2 4 4 5 4 1 4 4 3 2 4 3 2 4 

45 5 1 2
7 29 4 2 26 13 22 24 7 16 13 6 27 13 6 25 20 29 12 23 2 10 2 12 15 25 23 1 12 11 14 13 24 18 23 9 22 12 20 29 14 5 1 26 9 
1 2 3 4 5 2 5 3 5 5 2 5 1 5 1 2 2 5 2 5 4 4 2 4 5 2 3 4 4 4 4 1 3 2 4 2 4 1 5 2 4 1 5 4 2 

45 5 1 3
11 12 14 5 4 6 3 16 24 19 5 15 30 22 28 19 15 18 23 29 23 1 14 7 24 25 27 18 18 27 13 28 25 18 18 22 2 14 1 21 28 14 24 19 28 
1 2 3 4 5 3 4 2 2 2 5 2 1 2 4 1 1 3 3 4 4 3 5 1 3 3 3 4 4 4 4 4 1 5 2 3 3 1 4 1 2 1 5 5 4 

45 5 1 4
16 16 27 16 22 4 16 30 8 6 24 17 18 29 8 7 1 6 17 13 10 14 21 30 16 19 14 20 5 4 17 27 4 24 23 11 5 21 2 11 19 13 28 4 27 
1 2 3 4 5 3 4 2 5 4 4 1 2 4 1 5 2 5 4 3 2 5 2 5 5 5 3 2 1 4 1 4 4 4 2 2 2 5 2 1 4 1 1 3 3 

45 5 1 5
20 5 12 10 1 27 12 14 17 5 23 14 8 10 22 30 10 2 6 22 12 5 29 18 27 15 16 5 21 2 20 23 16 9 4 9 22 28 5 24 30 4 25 1 12 
1 2 3 4 5 4 2 5 5 2 1 2 5 1 2 3 1 1 4 3 4 4 1 2 2 2 1 2 5 2 4 2 4 2 1 5 3 3 1 4 3 1 1 2 1 

45 5 1 6
23 3 15 2 5 7 21 4 29 13 27 29 8 21 10 6 12 12 30 14 21 12 20 10 14 12 29 27 23 21 29 28 21 5 3 18 26 19 2 1 7 12 30 29 19 
1 2 3 4 5 5 2 3 1 1 4 3 4 3 1 5 1 5 5 4 3 1 1 2 4 4 1 3 4 1 5 3 3 2 4 4 4 4 5 3 3 3 2 3 1 

45 5 1 7
27 4 14 25 18 22 16 26 11 2 2 25 4 17 13 6 23 15 24 18 19 14 22 3 16 15 22 21 21 24 16 27 3 15 1 21 13 2 13 6 5 13 9 5 9 
1 2 3 4 5 5 5 4 2 4 4 2 3 1 3 3 5 5 4 5 5 2 3 4 2 1 3 2 4 4 1 5 1 2 4 5 1 1 2 2 4 1 1 2 4 

45 5 1 8
1 7 30 3 9 30 5 30 8 7 25 2 14 14 9 30 13 21 7 12 3 3 6 24 8 1 26 9 28 18 4 12 17 21 20 12 21 5 14 9 28 28 11 17 12 
1 2 3 4 5 1 2 4 2 4 1 3 3 5 1 1 2 3 5 2 1 4 4 5 4 4 1 3 4 5 5 5 1 4 3 3 1 1 1 2 4 4 4 2 3 

45 5 1 9
4 22 24 23 18 28 29 6 6 6 23 25 10 13 9 11 3 29 24 12 24 24 13 9 16 4 8 26 13 15 13 5 25 2 16 3 27 16 14 16 13 12 18 7 14 
1 2 3 4 5 1 5 4 3 1 1 4 2 3 5 2 4 1 1 5 3 5 1 4 5 4 4 4 5 2 5 2 4 3 4 1 2 5 5 5 5 1 2 5 3 

45 5 1 10
8 19 27 14 14 15 23 13 9 2 27 14 10 30 4 15 21 10 17 28 5 23 24 15 6 6 4 16 5 19 26 2 23 16 9 21 9 13 30 29 11 30 30 17 30 
1 2 3 4 5 2 5 3 2 5 2 1 5 5 4 5 4 2 1 4 2 4 4 1 1 2 1 2 1 3 2 4 5 4 5 2 2 4 5 5 2 2 4 4 4 

45 5 2 1
17 27 12 14 19 18 11 15 24 20 23 16 26 22 21 22 21 10 30 29 20 20 14 28 11 29 15 30 26 27 24 10 23 15 30 18 17 29 29 30 21 14 19 17 24 
1 2 3 4 5 3 1 2 4 5 1 4 4 3 2 2 5 2 1 1 1 2 3 1 3 2 1 5 5 1 4 4 5 2 2 2 3 3 1 1 5 2 1 5 5 

45 5 2 2
20 11 30 11 29 19 24 11 17 14 23 25 28 11 22 21 18 24 23 20 24 16 13 15 19 11 30 19 20 21 12 12 15 21 14 26 19 20 15 28 20 17 21 23 15 
1 2 3 4 5 3 4 1 5 2 2 2 5 2 1 4 5 2 5 2 5 4 1 1 3 2 1 1 4 2 2 5 4 3 5 4 4 1 1 4 1 3 3 4 2 

45 5 2 3
23 20 19 20 19 25 18 10 30 22 11 29 22 28 10 29 24 12 24 25 28 29 18 13 10 27 23 24 26 29 22 10 21 24 17 10 17 18 18 28 24 29 14 21 22 
1 2 3 4 5 4 5 4 4 1 4 4 4 4 1 4 1 5 5 4 2 1 2 4 5 2 2 4 2 3 1 3 5 1 5 3 5 1 5 4 3 3 2 3 5 

45 5 2 4
25 29 17 26 20 22 23 22 14 30 23 22 20 17 19 22 10 12 29 11 27 25 18 26 29 22 17 23 25 23 14 27 27 19 19 14 16 25 27 23 24 13 27 23 18 
1 2 3 4 5 4 1 4 4 5 4 2 2 5 4 5 2 1 2 4 4 1 3 4 1 5 2 1 5 1 3 4 1 3 2 4 1 4 5 2 4 1 4 4 5 

45 5 2 5
28 21 21 17 23 14 18 24 27 13 11 22 30 13 28 20 28 11 11 10 14 30 17 27 19 26 26 29 25 11 14 17 24 20 21 10 30 11 27 20 16 16 25 30 21 
1 2 3 4 5 5 4 4 1 4 2 1 4 5 5 1 3 3 2 1 1 4 5 3 3 1 2 3 4 2 2 4 4 4 1 5 3 4 1 5 4 2 1 4 3 

45 5 2 6
30 16 28 14 15 14 26 14 12 20 12 29 21 11 27 10 19 25 25 25 29 19 30 20 15 28 15 19 12 21 22 10 17 19 28 26 30 10 17 26 18 26 24 11 19 
1 2 3 4 5 1 2 3 3 4 4 2 5 4 2 4 5 2 2 2 3 5 5 4 5 4 4 3 5 4 3 1 3 1 5 1 4 5 1 5 5 5 2 2 3 

45 5 2 7
12 25 14 17 20 30 12 30 23 22 27 14 23 16 22 27 16 18 12 28 22 13 17 16 21 28 17 10 17 11 21 20 18 19 24 14 16 11 25 20 28 11 19 27 11 
1 2 3 4 5 1 3 2 4 4 1 5 1 4 5 1 3 2 3 5 4 4 5 4 2 5 1 5 1 5 3 2 4 2 2 3 3 4 1 2 3 2 5 3 3 

45 5 2 8
14 10 17 13 25 28 27 19 29 25 10 20 25 29 14 27 19 19 29 29 13 30 19 20 23 16 19 14 20 22 19 16 14 26 27 17 29 28 26 12 16 24 22 22 21 
1 2 3 4 5 2 2 3 5 5 5 4 2 5 5 5 2 3 4 3 5 3 1 1 5 3 5 5 5 2 2 5 4 1 4 3 2 3 4 1 5 4 5 1 4 

45 5 2 9
17 19 22 16 26 11 27 14 17 13 16 30 11 28 19 18 27 21 28 15 17 11 15 11 15 30 20 30 24 26 25 22 18 14 30 19 17 22 12 17 30 24 10 10 13 
1 2 3 4 5 3 4 3 3 2 2 4 2 3 4 5 3 1 1 3 2 4 4 5 3 5 5 1 4 1 3 2 4 5 5 5 5 3 1 3 2 2 1 1 1 

45 5 2 10
19 27 10 11 11 21 12 25 21 11 23 30 13 19 19 21 25 29 29 29 13 14 26 21 11 21 19 30 24 22 29 17 22 30 15 11 13 18 16 19 14 18 29 28 15 
1 2 3 4 5 3 5 1 4 1 3 5 1 1 4 5 1 2 3 3 5 5 1 3 1 2 2 1 2 1 3 2 5 3 1 2 5 3 5 1 3 3 2 2 5 

45 5 3 1
30 45 37 48 38 20 32 14 44 16 24 48 15 6 12 41 25 22 19 46 19 28 31 31 6 3 48 39 20 26 27 8 46 7 42 30 6 41 43 29 12 49 34 5 9 
1 2 3 4 5 4 1 5 1 5 2 1 2 1 3 1 1 3 4 4 5 1 4 2 4 2 3 1 2 3 2 3 3 4 1 3 4 4 3 3 3 4 4 2 3 

45 5 3 2
38 37 21 23 32 4 42 21 31 4 6 21 3 18 50 37 14 23 15 34 29 46 44 38 4 44 6 2 3 24 40 44 11 34 20 29 17 25 35 8 6 5 22 3 36 
1 2 3 4 5 5 5 1 1 5 5 3 4 1 2 4 3 2 5 2 1 3 2 1 3 3 4 1 3 4 3 1 3 2 1 1 4 2 2 5 5 5 5 4 1 

45 5 3 3
44 37 19 12 40 42 9 36 35 17 14 24 48 22 17 31 8 31 5 29 28 33 30 2 10 8 19 38 32 6 26 30 22 32 6 50 9 7 33 25 39 25 48 31 33 
1 2 3 4 5 5 2 4 4 2 1 1 2 2 4 2 2 1 5 4 3 5 2 3 1 5 2 1 2 2 2 1 2 2 1 5 4 2 3 5 4 4 1 1 4 

45 5 3 4
50 5 14 8 26 42 4 21 10 23 6 34 15 32 21 50 9 1 29 34 15 3 39 1 13 41 33 3 47 45 14 23 16 8 7 12 44 36 16 44 29 16 15 2 6 
1 2 3 4 5 1 3 5 3 5 2 3 2 1 3 1 3 4 5 4 2 5 1 5 3 2 3 5 4 2 2 2 3 2 2 1 1 5 3 1 1 2 1 2 1 

45 5 3 5
6 32 42 45 16 42 2 41 19 21 34 17 18 10 45 37 37 30 39 38 11 18 4 16 23 8 15 35 29 2 23 15 33 34 43 2 8 45 46 46 22 48 39 18 7 
1 2 3 4 5 1 4 4 4 2 2 3 4 1 1 2 4 4 5 5 5 1 5 4 3 3 5 4 1 1 3 4 1 4 3 4 5 3 5 1 3 1 1 1 1 

45 5 3 6
12 42 2 33 17 36 17 34 41 44 21 11 41 41 16 43 30 15 10 39 29 6 27 34 18 45 22 7 10 12 13 15 28 21 28 37 11 21 44 47 34 8 13 9 43 
1 2 3 4 5 2 4 3 2 3 4 4 1 1 1 1 3 3 4 5 3 4 2 2 2 5 5 3 1 5 1 2 2 1 2 2 5 1 4 4 2 5 3 5 1 

45 5 3 7
18 30 18 12 35 4 11 11 6 36 6 1 17 43 22 16 32 28 27 46 7 10 47 2 16 3 1 50 27 27 19 30 17 43 45 4 33 15 44 45 33 29 47 17 12 
1 2 3 4 5 3 4 4 5 1 2 5 1 1 3 4 4 1 1 4 5 4 1 3 1 4 1 1 3 1 1 3 5 4 4 1 4 1 3 4 3 3 2 2 3 

45 5 3 8
25 40 20 36 20 24 10 41 25 43 8 50 7 46 11 42 2 24 12 44 50 1 30 17 46 2 30 38 3 42 35 10 48 22 13 49 7 50 4 32 8 24 24 3 15 
1 2 3 4 5 3 1 3 1 3 5 3 4 3 3 4 2 5 5 4 5 3 4 1 2 2 3 4 3 4 1 1 4 3 4 3 4 2 5 3 1 3 5 4 5 

45 5 3 9
31 49 18 11 45 15 40 22 38 19 40 8 11 34 26 8 50 45 27 49 18 13 32 19 41 37 6 34 27 43 17 29 37 24 47 28 38 18 12 46 43 4 36 21 15 
1 2 3 4 5 4 4 1 4 4 4 4 1 3 2 3 3 1 2 5 2 1 2 3 5 3 5 2 1 2 2 5 5 1 3 4 5 5 2 3 1 2 4 5 1 

45 5 3 10
37 37 41 4 14 19 27 40 40 7 10 50 21 24 26 5 50 49 30 48 22 48 26 15 8 40 36 8 32 29 5 1 31 36 20 1 2 13 30 17 15 8 28 4 32 
1 2 3 4 5 4 4 2 3 3 1 4 5 1 3 4 4 3 3 3 2 1 5 3 4 4 4 2 1 5 2 5 1 2 2 2 4 1 5 3 3 5 3 3 1 

45 5 4 1
46 24 50 48 44 25 35 24 48 40 25 22 43 44 24 35 29 42 27 35 36 30 44 21 50 42 31 25 32 24 29 38 42 28 29 20 27 22 50 32 38 32 48 50 20 
1 2 3 4 5 5 3 2 2 4 2 4 4 4 2 3 4 5 5 1 1 4 5 5 1 4 4 4 4 5 1 1 5 4 4 1 1 1 3 2 1 4 2 4 1 

45 5 4 2
50 33 25 20 50 49 27 25 46 49 42 22 49 33 46 34 37 27 31 46 28 27 42 21 20 27 43 50 28 30 37 36 27 43 28 47 40 24 26 36 45 34 37 21 29 
1 2 3 4 5 1 2 4 2 3 1 4 3 2 2 1 3 4 5 1 2 5 1 1 3 5 5 1 1 2 2 3 3 2 5 1 1 3 1 3 1 2 2 2 2 

45 5 4 3
24 24 21 23 43 43 44 29 42 34 47 34 35 30 44 27 22 33 38 47 23 29 29 44 39 40 21 45 41 45 41 43 41 43 45 34 40 24 36 20 34 45 24 29 24 
1 2 3 4 5 2 5 1 4 5 5 5 1 4 5 4 1 5 2 4 3 4 3 4 2 4 4 5 5 4 1 1 3 3 1 1 5 4 5 3 2 2 5 3 5 

45 5 4 4
28 38 49 32 36 47 37 33 40 35 34 28 33 50 34 44 48 35 45 49 22 45 49 48 38 39 26 41 28 21 35 30 44 24 42 49 47 41 38 49 24 33 50 45 28 
1 2 3 4 5 2 2 3 1 5 5 4 4 4 2 4 4 5 1 5 3 1 2 3 3 2 2 2 5 4 4 1 4 3 4 5 2 5 1 4 3 3 4 1 4 

45 5 4 5
31 22 32 35 32 21 42 28 47 22 36 38 21 38 38 29 38 32 38 23 21 41 39 35 25 23 23 32 27 28 33 30 37 35 28 25 41 22 49 27 45 26 48 50 33 
1 2 3 4 5 3 3 2 4 4 4 1 5 3 1 3 2 4 2 3 2 4 5 5 4 4 1 4 1 1 5 5 5 4 4 3 5 5 4 4 4 4 3 4 2 

45 5 4 6
35 20 26 39 23 33 29 25 32 27 26 40 37 22 20 42 39 50 50 38 25 30 21 22 46 46 36 21 34 20 25 41 46 37 32 39 38 29 48 25 42 33 30 25 23 
1 2 3 4 5 3 5 1 4 3 1 5 3 4 1 4 3 3 5 1 5 3 3 5 3 3 3 3 2 2 4 4 2 3 2 5 2 2 5 5 3 1 4 4 4 

45 5 4 7
39 50 42 47 35 45 42 33 33 50 25 22 40 26 46 24 24 35 37 47 22 32 29 26 47 47 22 46 22 43 33 32 21 36 28 34 28 32 39 45 39 29 24 34 30 
1 2 3 4 5 4 4 4 5 4 2 4 4 4 2 4 3 4 4 2 3 4 1 3 2 5 5 3 2 5 3 5 1 2 3 5 2 1 3 4 4 2 1 1 2 

45 5 4 8
43 22 49 38 42 24 39 44 33 21 35 46 37 26 35 24 44 49 37 33 30 34 34 43 42 28 27 30 35 40 33 23 40 48 23 30 29 21 42 40 21 44 33 23 48 
1 2 3 4 5 5 1 1 2 2 2 1 5 4 2 4 1 4 3 4 3 3 1 1 2 3 2 3 1 5 2 3 2 5 4 5 2 2 2 4 1 5 1 2 2 

45 5 4 9
47 42 30 23 29 50 23 47 29 34 44 37 35 40 47 36 37 49 35 24 44 46 38 29 38 21 45 29 38 41 44 22 24 50 38 46 43 21 45 33 28 35 48 23 24 
1 2 3 4 5 5 5 2 3 3 1 3 3 5 4 1 2 2 4 1 5 5 5 1 5 5 5 4 1 1 3 1 3 1 4 4 2 1 2 1 1 5 5 4 5 

45 5 4 10
21 38 38 33 45 43 25 25 38 25 32 31 48 30 47 20 45 40 29 34 45 27 35 24 30 41 38 46 37 21 42 50 46 45 29 43 22 23 42 46 26 27 34 32 38 
1 2 3 4 5 1 4 2 5 4 4 3 4 1 5 1 4 5 2 2 5 5 5 2 4 1 2 3 2 2 4 5 3 2 3 4 5 4 1 1 1 1 3 3 2 

45 7 1 1
5 24 19 28 8 13 21 11 21 30 14 17 23 19 27 14 23 19 30 7 23 22 25 29 1 26 20 17 23 26 6 10 9 1 15 29 26 1 17 24 12 15 8 16 29 
1 2 3 4 5 6 7 2 7 7 4 2 1 2 5 1 5 3 7 3 7 3 4 6 5 3 4 7 5 7 2 3 1 5 3 2 7 4 6 1 5 1 4 3 2 

45 7 1 2
9 22 21 9 5 4 15 2 3 21 8 15 22 5 20 18 8 17 14 13 28 18 9 11 23 25 6 20 23 10 8 3 16 12 13 27 15 19 29 20 16 21 4 17 20 
1 2 3 4 5 6 7 3 5 1 2 4 5 3 3 4 4 3 3 4 6 1 2 7 1 7 4 4 7 4 1 1 7 1 4 6 5 5 2 7 2 5 6 5 6 

45 7 1 3
13 20 18 23 11 28 2 10 28 23 9 28 8 8 21 6 11 14 5 21 4 30 8 23 6 11 1 2 12 21 4 4 28 10 23 13 19 23 25 24 24 20 19 8 17 
1 2 3 4 5 6 7 4 6 2 5 6 3 4 7 6 5 7 1 5 1 6 6 5 5 2 2 2 3 2 1 4 3 2 3 3 1 7 6 3 7 3 4 7 3 

45 7 1 4
16 23 30 22 10 7 11 3 12 11 10 28 26 6 14 19 16 25 26 27 30 10 18 12 14 24 21 3 7 17 28 22 14 4 16 22 24 19 27 9 12 4 9 24 13 
1 2 3 4 5 6 7 5 5 1 1 5 3 4 6 2 3 7 5 2 3 1 3 2 5 6 2 4 3 6 7 1 1 4 5 5 1 7 4 5 4 4 3 3 5 

45 7 1 5
20 10 2 10 12 29 7 28 28 22 13 17 23 10 1 1 15 13 18 10 2 2 28 20 16 5 14 12 6 8 20 7 29 16 9 5 14 7 20 6 12 2 17 28 12 
1 2 3 4 5 6 7 5 2 6 3 6 5 7 7 2 6 4 7 1 4 2 5 3 4 1 5 1 5 6 1 4 2 7 4 1 6 1 7 7 2 3 5 7 7 

45 7 1 6
24 28 25 1 14 13 12 18 9 4 23 13 5 27 25 16 12 27 18 24 26 13 13 29 27 19 25 26 27 13 23 9 15 7 1 21 20 15 16 18 21 6 29 23 19 
1 2 3 4 5 6 7 6 7 6 1 3 4 4 6 5 7 4 6 1 6 3 2 6 4 5 1 2 6 6 1 5 3 6 5 4 1 3 7 1 3 7 6 5 3 

45 7 1 7
27 12 29 17 23 19 27 29 13 3 13 30 14 12 19 26 5 8 28 25 25 14 15 12 26 19 19 7 19 25 22 15 20 9 28 9 10 6 13 10 27 12 1 22 14 
1 2 3 4 5 6 7 7 1 1 4 2 1 7 6 4 6 7 1 5 4 7 3 7 2 6 6 7 6 7 1 3 2 4 3 5 5 7 2 3 3 2 7 2 3 

45 7 1 8
1 22 23 15 30 8 28 8 15 6 26 15 3 15 14 28 7 6 30 25 4 29 22 19 9 5 9 19 17 26 29 26 16 27 1 16 13 20 19 13 19 9 10 6 5 
1 2 3 4 5 6 7 1 3 7 1 6 3 4 7 3 2 4 6 5 7 7 3 5 3 1 7 1 4 1 5 6 3 7 2 5 5 1 2 2 4 5 5 5 5 

45 7 1 9
5 30 4 7 22 4 15 15 15 9 12 27 30 16 19 17 16 26 6 24 14 6 21 1 15 11 4 24 19 4 29 19 9 2 10 18 29 20 4 6 21 21 6 9 21 
1 2 3 4 5 6 7 2 4 3 5 1 3 2 2 2 3 5 7 7 2 1 7 2 6 6 5 2 3 1 5 7 7 2 4 6 1 1 7 7 5 2 4 6 5 

45 7 1 10
8 14 9 23 9 3 14 9 28 20 2 9 8 25 7 30 22 6 16 1 12 15 3 29 12 6 13 6 21 30 23 2 20 15 13 27 10 5 11 22 6 16 1 27 7 
1 2 3 4 5 6 7 3 5 7 7 2 1 5 6 5 4 6 6 7 2 2 1 6 4 5 5 2 6 3 1 2 5 1 7 3 5 2 7 3 6 6 2 5 7 

45 7 2 1
17 21 10 16 14 23 17 14 24 18 29 18 10 25 19 19 27 25 10 20 28 16 22 20 14 29 23 14 25 20 23 29 10 30 28 10 16 23 27 26 13 30 21 12 17 
1 2 3 4 5 6 7 4 4 7 1 6 1 3 6 3 7 1 7 7 2 1 3 1 6 5 3 2 4 2 3 7 2 7 5 1 5 3 5 2 1 7 2 7 4 

45 7 2 2
20 11 10 28 20 16 28 14 20 18 23 20 15 29 30 20 18 29 17 24 21 27 24 20 24 16 15 22 30 29 30 24 16 12 21 26 24 16 25 21 27 16 29 24 28 
1 2 3 4 5 6 7 4 3 5 4 6 4 4 2 5 4 2 1 4 2 1 4 4 5 3 5 2 1 7 6 7 2 1 7 6 4 6 1 4 6 6 2 7 5 

45 7 2 3
23 25 30 21 27 14 15 12 10 13 25 22 10 21 11 24 24 15 13 20 14 16 18 26 14 28 18 28 26 13 10 10 11 30 15 10 26 23 29 18 21 30 16 10 16 
1 2 3 4 5 6 7 5 5 5 3 7 3 4 2 3 5 4 4 2 7 3 2 7 7 3 3 1 5 1 7 3 1 1 3 6 4 1 2 2 2 3 2 6 3 

45 7 2 4
25 18 10 20 30 12 11 18 10 20 22 28 20 12 14 15 19 21 23 30 20 12 14 14 13 21 10 25 10 16 26 14 25 15 29 24 30 13 12 27 18 23 10 15 30 
1 2 3 4 5 6 7 6 6 1 3 2 4 7 7 5 5 3 2 1 5 2 1 3 7 6 1 4 4 5 2 3 7 3 2 2 3 2 5 1 2 7 3 4 2 

45 7 2 5
28 23 21 20 18 29 30 11 19 13 27 20 11 11 20 16 14 12 21 21 19 23 17 23 28 26 17 19 20 20 21 27 17 27 12 13 22 18 21 15 23 12 15 15 25 
1 2 3 4 5 6 7 7 5 5 7 4 5 5 2 6 4 7 3 1 7 6 1 2 2 7 3 7 3 7 1 4 3 1 7 2 2 4 7 6 4 1 5 1 3 

45 7 2 6
30 13 28 10 30 22 24 24 25 21 16 15 25 22 22 17 17 17 23 29 16 25 22 12 30 29 28 23 16 29 19 16 26 10 10 20 13 14 25 17 15 26 16 25 26 
1 2 3 4 5 6 7 1 2 2 7 5 2 1 5 7 1 6 5 1 2 2 7 3 2 4 7 1 1 3 5 4 5 5 2 7 5 6 2 1 4 6 7 7 5 

45 7 2 7
12 22 29 21 25 19 16 23 19 21 22 12 17 30 13 17 13 14 22 28 27 27 25 26 17 26 10 12 24 22 28 10 29 14 10 12 15 26 13 26 18 11 15 25 28 
1 2 3 4 5 6 7 2 2 4 7 3 7 7 3 2 7 3 6 1 7 4 1 1 7 6 3 3 7 1 7 1 6 2 4 5 2 7 4 6 6 6 6 2 1 

45 7 2 8
15 13 12 19 27 16 29 18 27 30 26 11 20 10 23 16 13 23 11 10 16 14 10 18 19 20 29 25 21 16 21 22 23 13 13 27 25 11 21 30 28 15 28 12 23 
1 2 3 4 5 6 7 3 3 3 4 1 7 1 3 7 2 1 5 1 7 6 1 5 7 6 7 2 7 3 4 2 7 5 1 5 4 4 1 4 3 5 6 4 2 

45 7 2 9
18 15 24 25 20 22 22 21 24 12 21 16 28 28 20 11 27 28 20 27 26 28 20 11 13 30 10 16 26 12 12 12 12 18 26 21 10 13 21 12 23 26 30 21 25 
1 2 3 4 5 6 7 4 3 3 5 3 3 7 5 7 1 5 2 7 6 7 1 1 4 7 3 3 1 3 1 1 2 6 4 2 3 4 2 5 6 3 5 6 7 

45 7 2 10
20 22 30 20 25 14 10 27 27 15 20 30 17 25 24 25 28 28 11 10 15 19 18 26 21 24 16 16 25 13 11 28 29 20 25 25 27 14 21 15 15 15 15 14 24 
1 2 3 4 5 6 7 4 4 2 6 2 2 1 6 6 7 4 1 3 5 1 7 4 1 4 7 1 1 2 1 4 6 6 7 2 3 3 5 4 4 1 6 3 1 

45 7 3 1
32 30 44 16 34 19 1 8 40 45 15 9 26 24 26 20 14 25 26 3 36 32 28 41 50 35 25 11 14 26 6 19 17 47 40 41 39 27 22 8 6 20 22 22 31 
1 2 3 4 5 6 7 5 6 4 2 3 5 5 5 4 2 6 2 2 7 5 3 6 3 3 1 3 5 5 5 7 2 2 3 7 1 3 6 1 6 2 6 5 2 

45 7 3 2
38 45 44 43 9 16 19 12 31 22 38 14 45 8 3 1 46 33 32 24 34 9 24 47 33 3 3 45 2 5 12 14 12 43 1 28 14 5 27 4 20 50 9 17 41 
1 2 3 4 5 6 7 6 6 2 3 4 2 4 6 2 3 1 1 7 1 4 2 5 3 3 5 5 6 2 1 5 2 7 1 3 1 7 2 4 7 2 3 5 2 

45 7 3 3
44 25 46 7 1 24 38 5 9 15 26 20 36 22 41 19 17 43 3 19 31 24 30 44 43 25 48 26 48 32 37 20 40 38 39 31 21 30 38 31 15 41 6 27 15 
1 2 3 4 5 6 7 7 5 6 2 7 7 7 7 2 1 2 3 4 1 1 6 4 3 2 6 5 3 7 4 2 4 5 3 1 2 6 5 3 7 3 6 1 3 

45 7 3 4
50 8 19 32 4 33 7 30 23 38 9 39 18 49 22 2 3 17 18 8 27 37 33 9 19 21 8 18 21 21 30 44 15 37 8 7 23 38 17 34 29 24 35 25 13 
1 2 3 4 5 6 7 1 3 4 7 1 5 7 1 1 4 3 2 2 5 1 4 2 5 7 4 1 7 3 7 3 5 1 4 1 1 3 2 1 4 5 4 1 6 

45 7 3 5
7 50 41 43 10 6 13 49 31 4 17 21 10 21 12 2 20 6 8 46 45 11 35 36 36 47 5 18 23 5 26 38 10 23 14 7 28 42 36 42 31 34 13 32 29 
1 2 3 4 5 6 7 2 1 3 1 1 3 5 5 3 7 3 5 4 4 5 4 4 4 4 3 6 6 2 3 3 1 4 3 3 2 7 5 7 7 7 4 6 2 

45 7 3 6
13 16 3 32 47 20 43 43 16 11 46 21 50 7 7 18 25 32 19 1 46 46 35 33 24 26 38 23 50 20 47 3 1 35 17 16 38 39 12 35 6 12 22 19 40 
1 2 3 4 5 6 7 3 6 4 3 2 3 3 3 6 2 7 4 5 4 4 2 1 3 6 6 2 5 4 7 2 1 7 6 7 6 5 4 5 1 3 3 4 6 

45 7 3 7
19 14 45 39 45 28 46 8 8 36 30 15 24 21 17 45 1 8 38 37 49 45 22 38 3 5 37 9 29 31 28 35 25 6 34 24 18 41 29 24 15 6 32 8 9 
1 2 3 4 5 6 7 3 7 1 2 5 5 4 7 1 6 3 5 1 7 6 3 3 3 6 7 7 3 6 6 5 2 3 6 5 3 5 1 2 6 2 4 4 7 

45 7 3 8
25 38 35 22 10 24 36 17 4 35 26 3 17 20 18 14 35 20 16 38 35 31 34 12 17 10 7 37 3 26 43 23 38 23 27 8 27 9 30 35 40 29 43 41 13 
1 2 3 4 5 6 7 4 6 7 6 5 5 4 6 4 4 3 2 5 2 1 6 1 3 4 7 1 4 3 5 1 7 5 1 7 3 5 6 3 3 3 3 7 2 

45 7 3 9
31 26 18 44 5 32 14 46 9 15 47 17 12 29 42 44 37 33 22 17 20 31 29 28 42 47 9 27 16 15 17 35 42 19 16 41 46 50 11 39 4 1 46 26 40 
1 2 3 4 5 6 7 5 6 4 5 6 2 3 3 5 3 3 3 2 2 6 5 6 6 2 2 2 5 7 2 6 6 1 2 4 5 7 1 1 3 5 2 1 7 

45 7 3 10
37 7 3 14 48 25 48 30 27 6 47 33 30 17 39 14 4 37 5 13 4 31 43 27 18 24 34 18 50 16 9 19 23 28 1 47 29 8 29 42 14 5 2 21 24 
1 2 3 4 5 6 7 6 4 5 2 3 3 1 4 5 6 6 6 6 4 5 3 6 7 3 6 6 2 2 2 4 3 3 3 7 1 2 1 4 5 2 6 3 5 

45 7 4 1
46 34 46 26 25 23 50 46 38 26 31 25 27 33 38 30 24 40 25 28 30 24 22 43 44 50 31 43 48 29 32 42 30 25 23 25 41 38 44 48 20 50 29 47 25 
1 2 3 4 5 6 7 7 6 5 1 2 3 7 2 1 7 5 7 2 5 6 6 6 2 6 6 4 5 3 2 4 1 5 5 2 7 7 7 3 2 2 7 1 2 

45 7 4 2
50 50 29 50 34 43 22 47 30 24 36 24 39 47 45 44 43 44 50 28 44 36 35 29 31 25 31 35 25 41 21 22 40 44 49 48 31 39 48 40 44 41 41 27 34 
1 2 3 4 5 6 7 1 5 7 3 4 1 5 5 3 5 6 1 7 5 1 4 3 6 5 7 4 7 6 6 3 6 7 5 1 1 1 5 4 3 3 6 5 1 

45 7 4 3
22 27 33 23 42 41 48 30 34 24 39 23 20 20 44 39 20 42 43 50 49 25 25 36 39 27 27 37 31 22 35 21 36 23 32 24 39 25 34 24 36 22 44 38 33 
1 2 3 4 5 6 7 2 4 5 2 6 7 3 5 7 6 3 6 1 4 5 4 5 2 7 3 7 5 6 4 4 1 7 7 5 5 3 6 5 5 6 1 3 2 

45 7 4 4
26 47 48 48 30 26 27 26 22 36 39 47 40 26 21 35 44 37 32 36 49 24 43 39 48 48 46 23 27 36 34 25 24 20 20 43 48 26 49 31 26 34 34 22 39 
1 2 3 4 5 6 7 2 4 3 1 7 7 1 2 2 1 6 4 5 3 4 6 5 4 7 1 7 4 5 2 3 1 7 6 4 5 7 4 7 6 5 3 1 4 

45 7 4 5
31 40 41 21 41 23 33 30 44 31 48 32 35 24 34 36 42 32 49 31 33 29 34 32 37 38 43 41 50 45 27 41 28 38 38 36 26 22 45 40 28 42 45 47 26 
1 2 3 4 5 6 7 3 7 5 4 3 7 6 4 7 4 6 4 4 2 3 4 2 7 2 1 2 4 4 3 3 7 4 1 2 2 5 3 2 7 2 6 6 6 

45 7 4 6
35 34 36 34 38 50 42 42 43 50 23 21 44 36 34 43 39 39 46 23 21 23 27 27 29 39 20 27 50 24 44 48 31 28 25 26 43 25 31 29 41 20 21 35 27 
1 2 3 4 5 6 7 4 1 7 7 2 6 5 5 6 4 2 2 1 2 2 7 5 4 3 3 5 3 6 7 7 3 7 6 2 2 6 4 2 1 1 7 4 2 

45 7 4 7
38 40 47 35 39 38 47 31 49 31 37 50 49 47 44 31 35 24 50 49 49 34 24 25 37 28 25 28 31 43 26 22 32 44 50 21 40 42 41 45 31 47 41 44 48 
1 2 3 4 5 6 7 5 2 4 2 2 7 4 5 4 1 6 2 5 6 1 1 4 3 4 6 6 5 4 2 3 3 5 2 1 1 6 6 7 4 4 4 3 3 

45 7 4 8
42 49 49 30 31 24 43 33 44 34 31 38 30 32 24 21 42 42 33 48 21 32 29 39 22 37 39 38 25 35 37 32 26 27 27 25 40 32 29 23 42 37 42 38 40 
1 2 3 4 5 6 7 6 7 7 3 2 2 7 5 1 3 1 7 2 3 5 6 1 3 4 2 4 6 5 5 7 2 4 4 6 1 2 1 6 3 1 3 5 2 

45 7 4 9
46 36 37 43 32 47 22 28 32 48 50 32 22 27 21 21 39 31 41 36 29 25 30 30 22 23 20 34 24 28 20 30 39 24 46 38 20 39 45 22 37 22 50 49 48 
1 2 3 4 5 6 7 7 6 7 6 3 5 5 1 2 5 5 4 2 1 2 2 4 1 6 6 5 2 7 6 3 5 7 6 7 6 3 4 5 5 3 3 1 5 

45 7 4 10
50 43 41 26 48 33 33 42 36 34 33 48 36 26 46 50 34 42 44 44 38 27 27 47 25 22 42 25 31 45 42 41 33 50 30 26 44 27 47 48 32 37 31 27 32 
1 2 3 4 5 6 7 1 3 5 6 5 6 2 5 4 4 3 6 5 4 6 6 7 1 1 6 4 7 5 3 4 7 1 7 5 1 6 1 1 6 1 2 6 1 

45 9 1 1
3 4 3 10 29 6 11 26 9 27 21 24 30 15 13 27 1 1 23 29 3 26 2 28 8 13 29 29 2 1 20 12 17 12 21 6 17 1 5 3 20 12 15 2 9 
1 2 3 4 5 6 7 8 9 2 6 7 3 2 7 6 7 4 1 8 9 1 2 3 4 6 2 2 2 5 5 6 5 2 3 7 6 4 6 8 9 9 7 4 9 

45 9 1 2
7 27 7 9 10 29 12 1 4 19 11 26 22 23 19 27 29 30 2 28 28 8 3 27 28 17 6 19 27 7 23 12 15 27 4 22 11 18 20 1 13 22 15 13 26 
1 2 3 4 5 6 7 8 9 3 6 7 7 9 8 1 4 6 1 3 1 3 4 6 3 6 6 3 5 2 7 5 6 3 9 2 9 4 8 3 5 4 6 6 6 

45 9 1 3
11 19 7 19 8 13 20 24 13 8 16 28 3 14 27 13 3 12 28 16 27 17 25 5 3 6 19 7 12 16 27 2 16 16 28 9 7 23 5 18 12 28 12 12 6 
1 2 3 4 5 6 7 8 9 4 9 6 6 9 6 4 5 5 6 1 1 6 4 5 8 2 9 8 8 8 5 9 2 2 5 9 3 1 1 8 6 5 5 8 5 

45 9 1 4
14 6 2 29 3 26 10 25 3 2 15 20 17 16 4 5 18 20 17 9 27 3 3 18 3 11 9 3 17 16 10 6 2 19 27 9 6 29 14 17 5 26 6 21 5 
1 2 3 4 5 6 7 8 9 5 4 1 7 3 3 6 5 1 4 2 7 3 4 1 1 8 9 5 5 9 7 1 7 9 3 8 8 3 3 1 1 8 1 9 3 

45 9 1 5
18 17 8 13 26 8 27 5 3 1 22 29 8 7 29 15 18 21 14 2 23 22 7 22 27 25 19 18 12 4 11 11 5 21 4 23 18 19 26 27 26 30 26 3 17 
1 2 3 4 5 6 7 8 9 6 3 9 5 2 1 7 9 3 3 5 9 9 7 4 6 6 4 5 9 4 8 5 4 4 1 5 7 3 9 5 9 8 8 9 9 

45 9 1 6
21 18 4 18 8 2 23 2 26 26 8 4 4 24 26 4 26 3 19 20 16 11 6 27 12 13 18 28 17 29 22 30 12 8 19 21 19 8 12 20 1 18 30 6 22 
1 2 3 4 5 6 7 8 9 7 7 8 7 8 3 5 1 3 3 1 8 8 4 1 2 4 4 7 1 3 4 2 5 4 1 6 6 9 2 3 5 9 2 8 4 

45 9 1 7
25 30 11 22 1 15 8 12 30 28 18 22 15 29 10 19 23 8 18 23 23 5 20 29 2 9 3 19 12 21 5 30 12 10 17 4 11 6 9 3 13 28 20 1 19 
1 2 3 4 5 6 7 8 9 8 6 7 8 7 1 7 5 3 1 4 7 8 2 7 5 3 7 7 1 4 3 3 3 9 4 1 4 8 6 3 6 9 8 1 1 

45 9 1 8
29 29 25 30 13 26 20 20 1 20 17 5 18 4 5 1 8 23 6 1 20 6 28 2 4 9 19 13 1 13 13 21 17 9 14 29 2 8 1 23 10 24 14 9 26 
1 2 3 4 5 6 7 8 9 1 9 3 5 8 4 5 9 5 6 6 4 1 3 2 8 8 3 7 4 6 6 5 7 3 7 6 4 1 8 2 6 8 2 4 8 

45 9 1 9
2 9 7 2 14 18 18 23 23 3 25 1 2 12 21 28 25 2 5 6 5 25 22 3 5 19 26 6 21 19 10 12 21 21 25 28 25 1 9 27 17 20 18 4 23 
1 2 3 4 5 6 7 8 9 2 5 4 1 2 9 8 3 4 4 7 8 8 2 5 4 3 8 4 1 6 7 2 5 3 9 9 7 3 1 7 4 5 9 4 9 

45 9 1 10
6 5 16 30 4 26 25 6 24 7 7 9 4 21 6 19 3 28 7 17 26 10 29 2 30 27 25 21 19 26 10 19 26 11 7 6 16 20 2 7 22 15 16 30 15 
1 2 3 4 5 6 7 8 9 3 3 1 6 7 5 7 8 7 6 9 3 1 5 5 2 6 9 4 7 9 6 6 4 6 5 5 2 5 9 8 9 5 4 5 1 

45 9 2 1
16 16 29 17 12 16 30 18 23 26 10 29 17 11 21 14 11 28 24 25 29 26 25 27 13 23 16 16 25 13 13 29 21 10 27 24 14 20 20 15 14 26 24 22 10 
1 2 3 4 5 6 7 8 9 4 9 5 7 1 3 6 3 8 5 9 8 1 4 3 7 9 7 9 7 6 2 5 1 2 9 4 5 1 7 5 9 1 8 2 1 

45 9 2 2
19 28 27 23 28 22 21 30 13 28 18 24 22 23 20 10 22 24 24 12 20 21 16 10 29 15 21 29 22 29 18 10 25 15 16 17 16 15 21 28 19 17 30 23 17 
1 2 3 4 5 6 7 8 9 5 8 3 5 9 5 7 4 8 4 3 7 6 4 3 9 5 9 9 3 7 7 1 3 1 2 9 4 5 4 4 4 1 7 9 7 

45 9 2 3
22 13 18 17 27 15 14 22 18 20 12 21 17 27 30 18 15 16 24 16 23 29 29 13 30 30 14 23 27 28 23 30 26 17 27 16 24 30 21 28 10 30 10 10 27 
1 2 3 4 5 6 7 8 9 6 7 1 7 2 9 4 9 9 6 9 3 1 9 5 1 6 1 9 5 3 6 1 8 8 2 8 9 5 9 9 3 4 6 4 4 

45 9 2 4
24 30 28 21 14 20 27 18 28 14 15 10 13 11 22 20 11 10 20 16 29 24 16 14 14 16 23 24 14 10 19 12 28 19 12 30 20 28 16 28 17 27 16 26 27 
1 2 3 4 5 6 7 8 9 7 5 8 5 7 1 3 9 5 7 2 8 7 1 1 1 2 3 7 7 6 9 1 3 8 9 3 3 2 6 2 4 5 9 1 4 

45 9 2 5
27 23 22 30 23 28 19 29 28 26 15 10 19 19 11 12 17 10 13 23 20 17 15 14 22 21 15 22 22 10 30 16 28 17 15 20 22 23 19 21 12 14 30 29 29 
1 2 3 4 5 6 7 8 9 9 9 9 1 2 4 2 2 7 7 3 2 7 3 6 1 6 7 1 9 6 1 6 9 7 9 6 2 1 3 8 7 2 6 6 1 

45 9 2 6
30 10 14 24 18 21 27 28 16 14 15 21 19 28 18 20 27 12 16 29 10 30 25 13 20 11 17 22 18 17 12 25 29 30 10 20 12 29 22 22 21 29 29 12 13 
1 2 3 4 5 6 7 8 9 1 7 5 5 1 8 6 9 4 6 1 9 3 7 5 5 4 4 5 4 5 8 8 6 5 5 9 7 5 8 6 5 9 7 6 5 

45 9 2 7
12 14 27 16 14 27 14 25 24 12 13 25 10 28 24 30 13 17 28 14 10 15 15 26 22 24 10 26 10 17 29 29 30 24 28 27 30 25 15 14 27 18 12 26 12 
1 2 3 4 5 6 7 8 9 2 5 5 3 6 7 3 7 7 8 1 8 3 1 6 1 8 5 2 7 7 9 7 5 7 6 7 8 9 2 9 6 1 8 2 6 

45 9 2 8
14 27 16 18 26 17 24 22 13 17 10 13 30 22 15 24 11 11 19 19 23 11 20 29 10 30 19 13 28 23 20 14 23 22 26 20 29 20 13 16 27 21 25 28 26 
1 2 3 4 5 6 7 8 9 3 2 2 6 3 8 5 9 8 3 1 3 6 9 7 4 7 6 8 4 5 6 6 9 3 3 7 6 3 6 9 1 5 6 6 1 

45 9 2 9
17 11 22 13 10 27 17 19 25 19 14 28 13 21 14 10 18 16 15 16 21 18 21 21 23 10 23 18 21 12 30 20 17 27 13 21 27 17 14 27 27 10 21 10 21 
1 2 3 4 5 6 7 8 9 4 3 2 4 9 2 6 5 1 3 1 9 8 6 8 7 3 4 4 1 9 3 9 3 1 8 1 2 7 8 8 8 2 3 3 1 

45 9 2 10
20 13 13 19 10 28 20 10 29 30 30 29 20 14 27 29 21 19 24 17 29 17 17 26 16 18 16 11 12 18 18 14 10 18 10 29 27 15 23 26 28 14 18 11 17 
1 2 3 4 5 6 7 8 9 5 4 1 6 9 5 5 3 5 8 5 8 6 8 3 6 5 7 6 1 6 5 5 5 4 2 2 6 6 6 8 1 7 5 2 4 

45 9 3 1
30 27 46 4 15 33 27 38 15 46 3 38 2 14 31 50 27 47 23 3 3 41 35 10 40 42 33 44 19 37 11 23 10 45 17 24 8 22 36 17 41 33 7 10 13 
1 2 3 4 5 6 7 8 9 6 7 5 4 2 1 7 8 6 8 8 8 6 3 3 7 4 1 6 8 5 6 1 9 2 7 1 6 6 4 1 8 9 3 5 9 

45 9 3 2
37 1 43 1 17 28 34 17 34 23 35 37 31 10 36 39 37 3 37 35 19 40 4 38 27 1 27 49 15 29 15 6 18 33 5 29 23 3 35 11 24 6 38 38 30 
1 2 3 4 5 6 7 8 9 8 2 2 4 7 8 3 2 7 3 3 8 2 9 6 6 7 7 7 2 4 9 6 2 1 4 2 1 4 9 5 9 2 4 5 1 

45 9 3 3
43 35 23 40 21 22 45 32 36 42 3 8 48 25 11 47 23 19 38 15 42 35 30 31 22 43 39 22 27 39 40 37 49 21 30 11 17 12 32 37 10 21 24 10 26 
1 2 3 4 5 6 7 8 9 9 5 5 2 3 2 3 9 2 7 3 3 6 6 5 3 3 7 4 6 8 8 9 4 4 9 9 1 6 5 4 1 2 8 7 9 

45 9 3 4
49 12 30 35 50 28 38 44 29 7 24 9 42 12 21 26 24 17 42 26 49 6 24 35 13 49 48 22 45 6 32 45 28 36 29 38 13 36 15 41 29 2 41 43 37 
1 2 3 4 5 6 7 8 9 1 1 1 2 8 3 7 2 9 1 2 2 6 6 4 4 4 6 9 6 7 2 1 1 3 9 5 5 1 7 5 7 7 6 8 5 

45 9 3 5
5 21 39 40 2 22 9 35 44 24 7 37 31 19 10 25 23 46 10 11 48 35 28 7 15 17 45 34 27 10 1 4 27 23 29 26 48 49 36 37 5 50 14 13 47 
1 2 3 4 5 6 7 8 9 2 4 8 4 4 7 3 8 2 4 5 2 6 9 4 4 9 4 9 6 6 8 3 8 7 8 5 8 3 2 2 5 9 6 5 4 

45 9 3 6
11 25 40 12 2 24 44 14 1 48 18 31 4 16 25 42 33 2 5 5 8 28 33 43 2 26 48 37 7 21 37 20 12 27 30 48 14 12 19 32 16 27 6 3 25 
1 2 3 4 5 6 7 8 9 3 1 1 4 3 7 4 9 9 1 7 9 7 5 6 4 2 1 8 3 3 8 4 5 3 5 3 6 3 5 3 5 7 2 2 8 

45 9 3 7
17 46 24 12 42 2 45 2 20 40 40 19 28 36 31 39 25 35 11 36 1 10 29 33 43 5 28 12 14 21 4 41 29 49 44 34 27 11 20 24 3 42 13 18 15 
1 2 3 4 5 6 7 8 9 4 7 6 2 5 8 7 7 2 2 7 4 3 3 4 4 9 8 5 3 2 5 6 6 4 9 1 3 8 9 9 2 7 8 2 8 

45 9 3 8
22 13 32 3 46 12 5 39 28 2 48 10 28 38 29 4 4 30 5 20 21 48 32 17 37 2 11 32 24 19 26 20 47 22 32 45 15 20 31 26 18 19 34 47 44 
1 2 3 4 5 6 7 8 9 5 1 8 6 5 9 8 5 5 5 9 5 9 7 1 8 4 8 4 3 9 4 1 2 2 2 8 8 1 1 8 6 1 3 6 9 

45 9 3 9
28 24 50 5 48 42 13 22 38 21 20 6 35 5 44 34 47 7 12 13 16 17 29 15 1 34 19 33 44 50 48 27 48 48 22 36 9 47 47 1 2 12 16 12 28 
1 2 3 4 5 6 7 8 9 6 2 8 1 5 9 5 1 6 1 2 4 4 7 3 2 6 9 3 2 2 3 2 9 8 4 9 9 6 3 5 8 7 4 7 4 

45 9 3 10
34 26 3 43 45 36 48 28 30 3 48 35 13 4 13 49 11 35 22 23 36 14 28 42 34 47 39 17 9 45 3 50 19 9 13 43 16 26 37 23 2 10 34 18 48 
1 2 3 4 5 6 7 8 9 7 8 2 6 4 6 5 5 7 8 4 9 3 9 5 6 8 9 2 1 6 9 6 9 7 1 1 9 1 7 7 2 4 8 4 6 

45 9 4 1
45 25 46 48 47 36 43 30 28 43 46 33 38 43 31 43 49 32 37 32 25 22 29 43 32 37 39 46 50 48 29 42 46 39 37 32 24 48 49 48 42 34 29 44 50 
1 2 3 4 5 6 7 8 9 9 9 5 3 2 4 7 2 4 9 5 2 6 8 1 7 1 9 6 9 4 1 3 5 1 4 3 8 9 6 1 5 6 7 7 6 

45 9 4 2
49 29 37 24 46 28 39 42 30 29 32 46 29 40 35 28 50 35 43 38 36 46 49 35 29 26 35 29 30 43 44 33 35 20 27 45 30 22 28 33 48 35 29 41 29 
1 2 3 4 5 6 7 8 9 1 5 2 7 3 1 8 3 1 1 5 4 9 4 8 2 8 9 3 1 1 4 8 1 5 8 4 7 9 1 7 5 4 3 6 4 

45 9 4 3
22 47 36 34 26 22 25 26 34 24 43 29 33 46 50 29 33 26 44 33 50 27 24 41 47 35 44 21 47 36 43 21 21 20 22 46 47 34 22 41 43 31 25 49 20 
1 2 3 4 5 6 7 8 9 2 7 9 3 1 2 2 7 3 3 8 5 3 9 8 8 3 8 2 1 6 9 7 4 4 9 5 7 2 8 4 6 1 2 9 4 

45 9 4 4
26 47 23 41 23 44 33 47 48 48 23 32 27 23 22 20 47 25 44 44 31 26 30 37 36 40 48 42 47 20 37 27 27 46 47 42 25 41 27 38 42 25 22 26 50 
1 2 3 4 5 6 7 8 9 3 9 7 3 9 8 9 1 4 9 5 3 6 3 6 5 2 1 5 5 4 8 7 1 1 9 6 3 5 8 3 2 6 5 3 7 

45 9 4 5
30 22 36 42 44 34 50 40 39 26 50 35 25 24 29 39 28 30 28 21 47 35 25 43 41 49 22 34 39 50 49 23 41 24 50 35 35 50 46 48 38 20 34 39 29 
1 2 3 4 5 6 7 8 9 4 2 8 7 5 4 3 5 6 5 8 8 1 3 4 4 9 4 6 7 6 8 6 6 3 9 4 1 8 4 1 5 5 4 7 4 

45 9 4 6
33 44 50 26 41 48 45 33 46 43 39 32 41 23 28 38 33 40 39 35 40 42 27 37 49 32 48 34 24 26 31 31 44 28 49 23 41 36 37 33 43 38 31 32 31 
1 2 3 4 5 6 7 8 9 5 7 4 1 8 7 3 3 9 2 7 5 5 9 8 2 7 2 1 3 3 7 1 7 4 6 2 2 8 1 8 2 9 8 1 3 

45 9 4 7
37 32 34 30 29 34 28 29 30 20 36 46 40 45 47 29 29 32 26 41 28 36 34 42 31 42 30 46 20 36 48 40 34 24 46 44 39 29 35 37 41 42 20 34 21 
1 2 3 4 5 6 7 8 9 6 6 7 7 7 7 9 2 4 8 2 9 2 6 7 2 4 2 2 2 3 7 1 2 9 2 9 9 1 9 2 5 3 8 3 2 

45 9 4 8
41 20 43 47 40 41 31 32 21 45 31 41 47 49 43 33 40 47 42 36 26 30 50 50 38 26 46 50 22 27 37 32 24 42 39 49 26 50 37 46 24 24 26 23 26 
1 2 3 4 5 6 7 8 9 7 7 6 2 7 2 6 4 2 4 4 4 6 2 8 2 4 1 2 2 2 1 2 5 2 7 8 9 2 2 3 4 1 1 1 7 

45 9 4 9
45 21 42 40 23 26 26 23 33 34 36 38 43 45 46 33 50 50 37 40 24 32 21 44 39 29 39 43 20 31 24 31 37 21 37 22 43 32 47 20 22 25 34 29 46 
1 2 3 4 5 6 7 8 9 8 2 7 7 1 4 2 7 3 3 1 9 9 7 6 5 1 4 5 3 2 1 2 9 2 7 6 4 9 5 3 6 2 1 9 4 

45 9 4 10
48 28 29 50 22 31 23 24 26 21 23 37 30 33 42 39 45 48 44 50 24 39 41 21 21 30 31 24 46 26 21 40 29 35 50 39 39 36 28 39 41 30 45 45 46 
1 2 3 4 5 6 7 8 9 9 5 9 8 7 7 8 6 9 4 6 6 1 9 8 6 3 8 6 1 8 6 8 9 1 8 1 3 5 7 2 1 1 3 4 6 

65 3 1 1
2 3 29 24 23 28 3 23 13 7 9 20 27 8 2 9 7 27 19 11 4 14 24 30 18 16 22 15 2 29 22 11 13 27 14 25 25 16 28 14 17 28 18 1 12 8 11 20 19 15 23 1 21 21 1 16 3 1 11 20 28 3 26 28 19 
1 2 3 1 1 2 2 2 2 2 3 3 1 2 2 3 2 1 3 1 3 1 3 3 1 2 1 1 1 1 1 3 2 2 2 2 2 2 2 2 1 2 1 3 2 1 2 3 3 1 2 2 2 1 2 2 2 2 1 2 3 3 2 2 1 

65 3 1 2
7 19 1 3 19 1 24 1 29 10 28 17 6 24 6 14 7 24 12 4 21 4 20 29 14 11 19 13 23 14 24 20 5 18 10 19 29 26 29 30 4 5 29 27 28 6 30 3 3 13 3 1 25 6 15 3 9 25 18 29 18 29 25 18 15 
1 2 3 1 2 2 1 3 1 2 2 2 2 1 3 2 1 3 3 1 1 3 3 3 3 3 3 2 1 3 1 2 1 3 3 3 2 2 3 2 1 2 1 1 3 3 3 2 1 3 3 2 1 3 1 2 3 3 1 1 2 3 1 3 2 

65 3 1 3
12 22 16 2 12 13 22 2 5 18 6 25 27 27 12 4 13 8 26 14 18 2 30 25 30 5 12 22 3 17 16 5 3 14 9 10 12 14 19 18 23 19 29 20 8 18 4 29 25 5 25 6 22 18 4 22 30 20 22 30 30 30 24 29 26 
1 2 3 2 3 2 2 2 1 1 2 3 2 3 3 3 3 1 1 1 3 2 2 1 2 3 3 2 3 2 1 1 2 3 1 2 1 2 2 2 2 2 2 2 1 1 2 3 1 2 2 1 3 1 1 2 2 2 3 2 2 1 2 2 2 

65 3 1 4
17 8 23 19 1 15 24 22 4 9 16 28 27 11 19 21 29 1 10 25 22 1 1 26 10 1 23 7 7 30 12 10 23 17 2 16 19 30 19 24 15 26 22 13 2 25 23 8 11 26 16 20 29 13 16 9 20 24 18 5 24 12 19 30 7 
1 2 3 2 3 2 1 3 3 1 3 2 3 3 2 3 1 2 2 3 1 3 1 1 1 2 1 2 3 3 2 1 3 2 2 3 3 3 2 2 3 1 1 2 3 2 2 3 3 3 3 2 3 2 1 2 3 3 2 3 2 1 1 3 3 

65 3 1 5
22 28 17 12 13 25 16 21 10 10 16 11 1 28 26 12 19 28 14 20 21 11 15 22 3 12 23 25 11 6 11 11 23 9 21 19 12 3 20 22 10 3 25 2 8 25 30 17 2 7 19 5 10 6 10 1 11 15 23 16 11 24 3 30 2 
1 2 3 3 1 3 2 3 3 2 1 3 3 1 3 3 2 1 3 3 3 1 1 1 3 3 2 3 3 3 2 1 3 2 3 1 1 3 2 3 1 2 2 3 1 2 2 2 1 3 2 2 3 3 3 2 3 1 2 2 2 1 3 2 1 

65 3 1 6
29 27 22 15 8 17 20 29 5 8 30 24 29 5 6 7 2 10 13 9 9 4 13 4 5 24 12 8 25 10 2 25 19 19 9 10 9 18 17 4 27 22 30 28 1 1 23 30 17 1 23 29 2 14 15 22 4 20 5 29 18 1 26 21 14 
1 2 3 1 3 2 3 3 1 3 2 1 1 1 1 1 1 3 2 2 2 3 2 2 1 3 1 2 2 1 1 2 3 1 3 2 1 3 3 3 1 3 3 2 1 3 2 1 3 1 2 3 2 1 1 3 2 3 2 1 2 1 1 2 1 

65 3 1 7
4 22 2 24 13 13 4 13 29 26 1 24 5 16 4 23 25 19 18 1 28 14 7 8 23 2 5 16 5 1 29 14 23 6 9 6 2 13 23 12 1 14 9 11 4 24 22 7 20 29 23 30 26 8 23 18 3 10 27 9 10 10 29 17 4 
1 2 3 1 1 1 3 3 2 1 1 3 1 3 2 3 2 3 2 3 1 2 3 2 3 3 1 2 2 3 1 1 3 3 1 2 1 1 1 3 2 2 2 1 3 2 3 3 3 2 2 1 3 1 3 3 3 2 3 2 1 3 3 3 3 

65 3 1 8
9 14 30 6 9 3 19 24 23 2 15 6 20 21 7 27 10 4 5 8 23 27 30 25 29 28 29 6 19 4 28 25 21 26 15 8 22 27 24 21 19 25 15 12 17 4 17 27 22 16 19 16 26 5 28 4 23 22 19 28 29 22 12 14 16 
1 2 3 2 3 2 2 3 3 1 1 2 2 1 3 1 2 2 2 1 1 3 2 3 2 1 1 2 2 2 3 1 2 3 3 3 2 3 3 1 3 2 1 2 1 1 2 1 1 2 2 3 2 2 2 2 3 2 1 3 1 1 3 1 1 

65 3 1 9
14 29 6 23 2 27 7 6 24 19 26 25 23 23 5 5 14 1 19 29 2 27 1 10 17 9 21 15 22 3 6 7 24 25 21 11 25 2 19 13 15 5 28 10 8 11 7 6 27 15 30 7 25 11 1 18 20 6 2 13 20 22 7 3 7 
1 2 3 2 3 2 3 1 2 3 2 2 3 3 2 2 3 3 2 3 3 3 1 2 1 1 3 3 1 3 3 1 2 1 2 2 2 1 3 3 2 1 1 2 3 2 1 3 3 1 1 1 3 1 3 1 2 1 2 1 2 3 3 3 3 

65 3 1 10
19 17 20 8 5 1 28 4 2 10 12 29 26 17 5 20 24 7 8 18 18 16 25 19 23 19 27 20 30 26 19 27 15 18 5 19 25 1 30 15 13 6 29 29 9 26 13 11 10 1 29 4 18 16 6 19 11 18 10 22 1 14 17 16 4 
1 2 3 3 3 2 1 1 2 2 1 2 3 3 3 1 1 1 1 2 2 3 2 3 1 2 3 3 1 2 3 3 1 1 3 2 2 1 3 2 3 3 1 2 3 2 3 1 1 1 2 2 2 2 1 2 1 3 2 3 2 3 3 1 3 

65 3 2 1
26 23 29 16 28 30 10 20 28 27 16 19 27 23 15 20 28 12 16 21 26 18 22 16 17 30 27 29 25 14 21 29 12 28 22 11 29 27 20 15 27 21 22 12 14 16 23 22 23 10 25 18 29 26 19 19 15 15 30 25 16 12 28 15 25 
1 2 3 3 3 3 2 2 3 3 3 2 3 3 2 2 3 3 3 3 2 3 3 2 1 1 1 3 3 2 3 3 1 2 1 2 3 3 1 2 3 2 2 1 2 2 3 1 2 2 2 3 2 2 3 2 3 2 3 3 3 1 3 1 2 

65 3 2 2
30 17 12 23 15 21 17 23 18 10 13 10 12 14 29 15 21 15 15 24 18 15 15 11 23 22 18 20 12 11 22 15 30 17 29 10 20 20 29 26 11 25 21 20 24 16 19 22 14 20 16 30 30 10 12 16 21 18 28 22 16 16 22 19 25 
1 2 3 1 1 2 1 2 2 2 1 1 3 2 1 3 2 2 3 1 1 3 2 2 2 1 1 3 3 3 3 3 3 3 3 3 2 1 2 3 2 3 3 1 2 3 1 1 1 1 2 2 3 3 2 1 1 1 2 1 1 2 1 1 2 

65 3 2 3
12 12 21 21 13 18 16 20 21 11 27 28 17 11 16 10 29 16 11 25 15 24 27 16 27 21 19 13 28 21 28 29 12 17 13 17 11 16 21 22 23 15 15 18 21 18 16 15 23 23 24 21 25 27 28 21 24 18 12 14 16 28 11 16 21 
1 2 3 1 2 2 2 1 3 1 2 1 2 3 2 2 2 3 2 3 2 2 1 3 1 3 1 1 2 1 3 1 1 3 3 2 2 2 1 3 3 2 3 3 3 2 2 2 3 3 3 2 3 3 2 2 2 3 2 1 1 2 3 3 2 

65 3 2 4
16 29 21 22 16 27 14 16 25 25 17 19 20 20 27 18 27 28 25 20 19 22 17 16 26 23 30 11 24 15 12 18 13 17 14 11 27 27 20 26 14 20 14 19 14 17 14 10 28 24 24 28 24 29 29 18 15 10 12 16 13 16 23 25 27 
1 2 3 2 3 3 3 2 2 3 3 2 3 2 1 1 2 2 3 1 3 3 3 3 3 2 3 1 2 3 2 1 2 3 2 3 1 3 2 3 1 1 2 1 1 3 2 2 3 1 1 1 3 3 2 1 1 1 2 3 2 3 3 2 2 

65 3 2 5
20 19 30 19 28 19 10 17 16 23 27 23 29 14 23 22 16 10 15 17 24 19 12 23 16 28 28 29 15 29 18 24 21 18 23 10 10 29 21 12 28 10 24 18 16 23 18 19 24 27 18 11 25 30 26 18 20 10 30 14 29 14 13 19 16 
1 2 3 2 3 3 3 2 1 3 1 2 2 1 2 1 3 3 3 3 1 2 2 2 2 1 2 3 3 1 1 2 1 2 3 1 1 2 1 1 3 1 3 1 3 1 1 1 2 3 2 2 3 3 1 2 2 2 1 1 1 1 2 1 3 

65 3 2 6
23 19 19 11 26 18 22 23 12 27 18 26 13 19 29 26 16 30 29 10 20 16 29 29 13 29 14 20 15 12 21 25 25 15 12 18 26 14 23 24 26 26 28 15 28 16 30 12 16 20 16 29 12 12 15 18 16 22 21 16 29 21 17 25 18 
1 2 3 3 1 1 3 2 3 3 3 2 2 3 2 1 1 3 2 1 3 2 1 1 2 2 1 2 3 1 2 2 3 3 3 3 3 3 2 2 3 2 1 3 3 3 1 2 2 1 3 2 2 1 2 3 2 2 3 2 2 3 2 3 1 

65 3 2 7
27 25 20 29 17 19 13 22 17 22 19 16 22 27 19 18 17 20 13 15 16 16 12 13 18 29 23 11 12 12 15 21 30 27 17 12 26 21 29 14 22 22 20 29 27 14 18 12 12 14 20 12 25 13 13 23 18 30 17 21 26 26 23 22 13 
1 2 3 3 1 3 1 2 3 3 3 3 2 1 1 2 1 1 3 2 2 3 3 1 2 2 2 1 3 3 1 1 1 3 3 3 3 3 3 1 1 2 2 2 2 3 3 3 1 3 3 2 1 3 3 1 2 3 2 3 3 3 2 2 3 

65 3 2 8
30 10 22 19 18 25 24 20 22 19 13 27 11 28 23 13 21 28 30 22 17 11 25 10 18 26 27 29 10 19 20 12 11 19 22 22 27 11 16 19 23 21 25 19 28 26 26 28 27 14 28 30 21 17 13 20 11 21 20 14 21 21 24 15 21 
1 2 3 1 2 1 1 2 2 3 2 3 3 1 2 2 2 1 1 3 1 1 3 1 2 3 2 2 1 2 1 3 3 3 1 1 3 3 3 1 3 1 3 2 1 1 2 3 2 3 2 3 1 1 2 2 2 2 3 1 2 2 1 3 2 

65 3 2 9
14 11 14 25 22 25 18 22 30 10 22 26 12 15 14 12 27 15 13 13 26 11 17 15 12 15 22 19 21 22 19 14 27 12 20 14 24 26 27 25 13 11 21 14 22 15 16 26 29 25 18 18 25 29 21 17 18 14 18 22 15 27 28 13 12 
1 2 3 1 2 2 1 3 2 2 2 1 3 3 3 3 1 2 1 1 2 2 3 1 2 3 3 2 3 1 1 3 3 1 3 2 2 1 2 3 1 2 3 3 2 2 2 3 2 1 3 3 3 2 1 3 1 3 3 2 1 3 1 2 2 

65 3 2 10
17 24 17 17 18 27 28 28 25 17 17 16 26 25 23 21 23 17 10 22 12 11 30 11 25 27 28 25 14 17 18 13 18 27 25 28 20 22 29 20 12 25 29 29 13 10 11 10 27 27 25 14 13 11 28 13 14 29 28 11 24 14 26 24 23 
1 2 3 2 3 3 2 2 3 1 1 2 2 3 2 3 3 2 2 2 2 3 3 3 2 1 3 1 1 2 1 1 2 1 3 2 2 1 3 2 1 1 2 3 1 2 1 3 1 1 2 2 3 3 3 1 2 3 1 3 2 3 1 2 3 

65 3 3 1
27 36 11 12 45 36 2 34 42 14 21 28 1 29 45 3 21 50 11 35 16 1 42 21 1 36 27 41 24 24 48 44 5 2 28 42 36 39 6 37 8 15 50 20 29 44 36 26 10 11 45 32 45 35 24 30 31 1 26 6 15 1 41 35 13 
1 2 3 2 2 3 2 1 3 1 2 2 3 3 3 2 1 3 3 1 3 3 3 3 2 1 1 2 1 2 1 3 1 3 3 2 1 1 1 3 1 1 1 3 3 3 2 3 1 2 2 1 1 1 1 2 2 2 3 1 1 2 1 3 2 

65 3 3 2
36 16 10 46 15 31 37 50 18 16 19 20 11 22 19 5 14 4 17 19 31 44 14 38 11 34 34 23 4 32 27 18 1 35 21 41 39 45 4 29 27 19 39 21 2 5 19 9 37 44 49 1 41 3 43 26 13 34 19 49 4 21 4 28 28 
1 2 3 3 3 1 1 2 1 1 1 3 1 2 1 2 3 3 1 2 3 2 3 2 3 1 2 1 2 2 3 1 2 1 1 3 1 1 2 2 3 3 3 2 2 1 1 3 3 2 2 2 1 1 1 2 2 1 2 3 3 1 2 1 2 

65 3 3 3
44 22 28 48 26 46 38 41 30 43 36 30 46 32 37 11 17 23 40 21 15 33 48 9 21 9 11 31 12 39 49 46 33 45 37 14 24 44 2 32 2 35 27 29 35 48 6 19 36 26 26 22 33 5 3 27 43 5 24 36 28 43 46 38 19 
1 2 3 3 1 2 3 2 3 3 1 1 3 2 1 1 3 3 1 1 3 3 1 2 2 3 2 2 1 3 3 3 2 2 2 1 1 3 2 2 3 2 3 3 3 1 2 2 1 2 2 2 3 1 1 3 2 3 2 2 3 1 1 3 2 

65 3 3 4
3 38 50 36 14 43 20 47 8 15 47 37 26 42 28 50 46 31 6 26 43 26 29 32 5 21 5 41 16 30 2 19 34 36 35 12 42 45 13 4 17 27 16 44 24 36 28 46 40 24 41 1 30 8 42 36 17 25 11 34 40 33 40 36 30 
1 2 3 1 3 2 2 3 3 3 1 3 2 3 2 1 2 3 2 2 1 1 3 2 3 1 3 1 1 3 2 3 1 2 2 1 2 1 2 3 2 3 2 2 2 2 3 3 3 2 3 3 3 1 2 1 2 1 2 1 1 1 2 3 1 

65 3 3 5
11 14 45 36 43 25 38 49 32 6 43 37 7 41 3 30 24 36 8 11 46 13 32 26 34 25 22 6 46 10 31 13 6 12 13 10 20 20 27 18 9 24 39 33 17 1 10 7 12 42 27 36 6 29 24 45 45 26 26 14 31 21 30 38 44 
1 2 3 1 3 1 2 1 1 3 1 1 2 2 2 3 1 1 1 3 2 1 2 3 2 3 3 3 3 2 2 3 3 3 1 1 3 2 3 2 3 3 2 2 1 2 1 1 1 1 2 3 1 3 1 3 2 2 3 1 3 2 1 2 2 

65 3 3 6
20 26 25 20 45 38 43 44 40 45 2 7 40 6 47 39 37 1 24 19 38 48 28 46 37 9 50 20 42 23 6 21 13 18 34 36 39 14 5 27 18 40 1 49 5 33 1 35 30 1 48 5 19 5 13 49 46 5 6 33 21 2 45 36 4 
1 2 3 2 3 3 2 2 3 1 3 1 3 1 1 1 2 2 1 1 1 2 3 1 2 3 2 3 2 1 3 1 2 2 3 2 3 2 3 3 3 3 3 3 2 1 1 1 2 3 2 1 1 3 1 3 1 3 3 2 2 1 2 1 2 

65 3 3 7
28 6 28 2 12 25 23 39 8 11 21 49 38 24 6 46 30 33 48 35 31 5 14 50 36 30 34 40 7 22 26 44 41 8 1 18 49 49 38 1 12 27 17 37 46 50 12 49 43 25 28 39 15 24 34 33 3 3 7 22 33 31 15 39 22 
1 2 3 2 3 3 3 3 3 3 1 2 1 3 1 2 3 1 3 3 3 2 2 3 2 1 1 2 1 3 1 3 2 1 2 1 2 2 1 3 3 2 3 2 3 3 1 1 3 2 2 3 2 2 1 2 3 3 2 3 1 1 3 3 2 

65 3 3 8
39 42 21 8 14 23 18 23 19 12 49 24 42 18 44 41 33 41 11 40 16 28 33 1 45 14 30 21 1 1 41 15 28 15 2 40 34 20 37 8 9 11 46 18 12 30 3 16 15 1 2 45 7 38 8 44 24 10 32 21 9 12 6 40 35 
1 2 3 3 3 3 3 1 2 2 2 3 3 1 1 3 1 1 1 3 2 2 2 1 2 1 1 2 3 3 2 1 3 2 2 1 3 3 2 2 3 1 1 1 1 3 1 2 2 3 2 1 3 1 3 3 3 2 2 3 2 1 2 1 2 

65 3 3 9
47 47 27 47 13 21 7 23 38 10 11 39 6 25 44 13 13 43 29 7 46 8 14 31 2 29 2 7 19 23 48 24 14 10 27 41 34 50 13 13 22 30 10 34 44 37 13 35 28 14 23 36 19 35 24 38 47 27 32 27 17 19 31 9 43 
1 2 3 1 3 2 3 3 2 2 1 3 2 3 2 2 3 3 3 3 2 1 2 3 2 3 3 3 1 1 3 1 2 3 3 3 3 1 3 1 1 3 1 1 1 1 3 1 1 2 3 3 2 2 1 2 1 1 3 1 2 2 2 1 2 

65 3 3 10
6 11 33 23 15 35 34 18 50 2 46 16 31 27 4 1 23 10 21 24 48 47 44 25 1 23 11 1 14 39 9 3 18 40 40 15 36 26 30 25 23 27 22 9 45 17 31 22 14 13 44 28 10 44 24 32 30 5 40 11 4 6 33 42 11 
1 2 3 1 2 2 2 3 2 3 2 2 2 3 1 3 2 2 2 3 1 2 1 1 3 2 2 1 1 3 3 3 3 2 1 3 1 1 1 3 1 2 3 1 3 1 1 2 3 3 1 2 1 2 1 3 2 3 3 2 2 2 3 2 1 

65 3 4 1
29 41 25 48 46 33 29 30 27 46 32 35 40 41 24 36 22 22 39 42 27 28 26 26 42 40 21 20 44 30 50 38 21 31 46 37 33 21 41 20 48 25 28 50 28 21 23 46 39 32 36 49 48 37 35 39 28 33 38 39 50 39 28 50 39 
1 2 3 2 3 3 2 1 3 1 2 2 1 1 1 1 1 3 3 2 2 2 1 3 3 1 3 1 3 2 3 2 1 3 3 1 1 1 3 3 2 3 3 1 1 1 2 2 3 3 3 1 1 3 2 2 3 3 1 3 1 2 3 1 2 

65 3 4 2
34 24 30 45 48 50 35 24 34 40 41 38 21 22 25 43 43 45 20 30 23 32 25 29 32 35 24 27 27 41 41 33 33 42 36 33 47 42 32 34 32 48 34 24 24 20 41 32 36 41 50 41 35 30 38 25 33 24 21 33 25 25 29 31 37 
1 2 3 2 2 3 3 1 1 3 2 3 2 3 2 2 2 2 3 2 1 1 1 3 3 3 2 3 1 2 3 3 2 1 2 1 3 3 3 2 3 3 2 1 2 3 1 3 2 3 3 3 3 1 2 1 2 3 2 3 1 3 2 3 1 

65 3 4 3
40 42 48 49 30 38 38 28 40 38 45 30 23 49 26 42 41 41 30 41 43 45 33 42 21 25 41 47 39 26 26 39 35 40 40 37 23 28 49 42 31 21 32 33 30 27 45 31 27 27 37 50 41 27 24 50 34 31 24 45 36 44 31 20 41 
1 2 3 3 2 1 2 2 3 3 3 2 3 3 1 1 2 1 1 1 3 2 1 2 2 3 3 1 1 3 2 1 2 1 2 3 3 2 1 1 2 3 1 2 1 1 1 1 1 2 3 1 3 2 3 2 1 1 3 3 2 1 1 3 1 

65 3 4 4
45 43 45 23 30 47 43 34 21 33 25 49 30 33 21 31 35 41 46 37 20 33 45 47 23 45 42 40 27 50 46 50 28 43 40 39 37 29 21 24 45 29 36 33 50 38 48 32 36 40 33 39 43 29 26 48 28 27 23 49 33 24 32 22 24 
1 2 3 3 1 2 1 2 3 2 3 3 1 3 1 2 3 1 1 3 3 2 3 2 1 1 2 2 2 1 3 3 1 3 3 1 2 2 1 2 3 2 2 1 3 3 3 2 3 3 2 2 3 2 1 3 1 2 3 2 1 1 1 2 1 

65 3 4 5
50 32 28 29 26 32 48 31 29 38 31 37 31 32 27 45 29 33 25 39 33 41 32 46 34 25 22 24 34 37 21 27 21 20 24 35 21 26 46 46 40 28 27 23 34 28 39 41 35 22 43 26 48 47 29 23 25 22 25 20 46 23 31 38 43 
1 2 3 1 3 3 1 2 2 3 1 2 1 2 1 2 3 2 3 2 1 2 2 2 1 1 3 3 2 1 2 2 3 3 3 1 3 1 2 1 2 1 2 2 2 3 1 1 1 1 2 2 1 2 2 1 1 3 3 1 3 1 1 1 2 

65 3 4 6
24 47 40 34 22 44 29 46 20 43 42 28 23 33 26 48 31 34 41 32 28 40 23 43 21 48 30 48 32 38 43 49 42 33 22 25 40 46 43 47 49 27 34 29 44 29 42 32 21 37 37 32 39 36 25 26 41 30 21 26 22 37 22 22 33 
1 2 3 1 2 1 3 3 3 3 3 2 2 2 2 2 1 3 3 1 2 2 3 3 3 1 3 2 1 1 2 1 3 3 2 3 1 2 1 1 2 1 1 3 3 2 2 1 1 2 1 3 2 1 3 3 1 2 2 3 3 3 3 2 3 

65 3 4 7
29 22 28 44 31 40 20 42 22 50 24 46 23 23 28 21 29 21 28 44 45 37 46 36 22 24 38 41 31 47 22 40 46 21 45 25 27 37 29 30 35 33 50 23 37 46 50 33 24 29 38 26 29 29 36 35 25 36 42 26 49 41 28 35 38 
1 2 3 2 2 3 1 1 3 2 2 3 1 3 1 1 2 3 2 2 1 1 1 1 2 3 3 3 3 1 3 2 3 2 3 2 3 1 3 1 3 3 3 2 1 3 3 2 3 1 3 2 1 1 2 3 3 2 3 1 3 1 1 2 1 

65 3 4 8
34 38 21 45 45 46 23 26 38 47 27 20 27 28 37 30 32 22 37 20 45 35 22 32 26 33 29 31 28 32 25 29 46 48 25 25 43 25 45 35 22 33 38 45 20 29 35 42 41 24 24 32 22 44 40 35 24 42 36 22 35 28 22 21 25 
1 2 3 2 3 1 3 3 1 1 3 2 1 2 2 1 2 2 1 2 2 3 2 2 2 3 1 3 1 2 1 1 2 1 3 2 1 1 3 2 1 1 1 3 3 2 3 1 1 1 1 2 3 3 1 1 1 3 3 3 3 3 2 1 1 

65 3 4 9
40 36 29 25 21 20 33 37 25 28 41 49 50 22 21 20 46 38 24 33 34 45 35 45 44 48 38 39 25 46 42 35 34 27 27 36 27 40 28 44 29 36 46 20 50 38 36 48 35 28 23 36 30 37 24 43 20 39 29 30 48 49 27 44 41 
1 2 3 3 1 3 1 1 3 1 2 2 3 3 3 2 3 2 3 3 2 2 2 2 3 2 2 2 1 2 2 3 3 3 2 3 3 3 3 2 3 1 1 1 2 1 3 3 3 1 2 2 2 2 1 1 3 3 3 1 3 3 1 2 2 

65 3 4 10
45 41 21 23 23 47 39 45 36 49 42 33 21 26 37 32 32 49 32 23 28 46 20 43 34 46 24 43 38 49 32 27 39 28 26 50 38 31 28 43 30 36 43 29 35 37 42 32 49 25 35 47 50 30 21 31 40 26 36 40 22 30 45 25 50 
1 2 3 3 1 1 3 1 2 1 1 1 1 3 1 2 1 3 3 3 3 3 3 3 1 2 1 3 3 3 3 3 3 2 2 3 3 3 3 1 1 1 2 3 1 2 3 2 1 3 3 3 1 1 2 2 1 2 3 3 3 1 1 3 1 

65 5 1 1
30 3 25 4 14 23 25 13 10 3 13 20 20 30 10 15 25 24 8 20 6 23 19 9 18 29 11 15 27 21 26 11 5 12 16 15 13 9 16 28 25 5 13 7 4 14 5 22 23 27 2 30 10 28 28 30 23 4 9 18 27 18 17 26 22 
1 2 3 4 5 1 5 5 2 3 4 1 2 3 2 3 5 1 2 2 3 4 3 3 5 4 3 3 3 3 5 2 2 2 1 5 1 3 5 3 2 2 3 5 3 3 5 4 4 4 4 5 1 4 3 1 1 2 1 2 1 3 2 1 3 

65 5 1 2
5 9 8 25 24 3 20 28 28 7 25 16 27 26 14 5 20 3 25 27 2 30 1 21 10 6 7 2 13 27 5 24 14 3 10 20 10 21 17 11 5 8 9 7 3 27 28 1 10 23 2 30 10 24 9 14 30 13 4 14 21 14 17 1 3 
1 2 3 4 5 2 4 3 5 3 2 5 5 2 2 5 3 2 2 1 4 2 2 5 3 4 3 1 3 2 3 2 3 5 5 2 1 4 4 1 4 2 1 3 4 4 5 3 3 1 5 4 5 5 4 1 1 4 4 5 2 3 5 1 2 

65 5 1 3
11 23 15 23 18 5 3 21 30 17 26 13 16 10 18 25 25 8 19 21 7 13 23 24 6 13 17 28 22 4 17 9 4 15 11 12 3 30 11 23 1 8 17 21 7 12 13 2 2 15 26 17 2 28 30 24 5 26 14 6 30 5 25 10 30 
1 2 3 4 5 3 3 1 3 3 5 5 1 5 5 5 1 1 5 2 2 5 3 4 1 4 1 4 2 1 2 2 5 5 1 2 4 1 4 2 5 1 5 1 5 3 4 2 1 3 5 1 2 3 3 3 3 2 1 4 1 3 2 4 1 

65 5 1 4
16 22 22 24 1 6 29 7 28 20 1 5 8 21 20 7 23 14 26 4 27 22 9 27 3 9 27 12 27 13 5 17 14 17 30 30 18 24 16 1 17 30 29 23 8 16 1 1 15 20 1 16 6 11 17 25 2 23 23 14 23 14 8 26 5 
1 2 3 4 5 3 1 1 5 1 4 1 4 4 4 3 4 2 2 3 1 2 1 3 4 5 1 2 2 4 4 3 4 4 2 5 2 5 1 4 1 2 2 5 4 2 3 2 1 5 5 2 5 4 2 4 4 1 1 1 5 1 5 1 5 

65 5 1 5
21 2 18 12 26 9 5 23 22 26 11 13 29 4 3 14 9 4 11 23 2 13 10 2 28 7 26 13 9 15 3 14 24 22 10 8 15 27 25 27 7 24 7 16 28 4 13 5 6 19 24 8 22 2 16 2 21 25 27 25 15 6 22 10 14 
1 2 3 4 5 4 3 1 4 1 3 1 1 2 5 3 1 4 3 4 4 4 4 4 2 4 2 5 1 5 3 3 2 5 4 3 2 2 5 1 3 5 3 3 1 2 5 4 2 4 3 4 3 1 5 5 5 3 1 3 4 5 4 1 1 

65 5 1 6
26 28 16 26 25 8 16 2 7 25 7 24 29 21 23 25 16 24 12 20 28 26 22 29 4 9 5 2 11 11 21 12 6 3 18 25 27 1 4 7 27 15 12 10 7 1 11 24 1 10 20 27 6 26 28 30 9 15 21 13 25 29 8 3 21 
1 2 3 4 5 5 2 1 5 2 3 3 4 4 4 1 3 3 3 5 2 2 3 2 5 5 1 2 1 4 3 3 1 5 3 2 2 1 4 3 1 2 2 4 2 5 5 4 3 5 5 4 1 1 1 5 4 5 4 3 2 2 2 4 3 

65 5 1 7
2 21 11 29 11 5 29 8 6 12 10 14 3 3 21 3 29 5 10 6 24 20 16 23 5 21 7 5 8 17 14 4 8 29 4 3 1 27 10 25 24 22 9 7 20 26 16 26 2 20 6 11 24 15 16 1 4 13 23 28 21 12 7 19 20 
1 2 3 4 5 1 4 3 2 5 5 4 5 1 3 1 1 1 4 5 5 2 2 2 3 2 4 4 1 3 4 3 4 5 1 1 3 1 5 3 4 1 1 3 3 1 4 1 5 1 4 3 4 4 5 3 1 1 2 2 4 5 1 2 2 

65 5 1 8
7 16 18 9 9 12 2 22 27 12 29 18 18 6 5 12 8 29 3 3 28 12 22 19 1 20 28 18 17 29 21 15 18 1 13 18 27 11 14 19 5 6 8 10 22 25 28 24 29 27 16 5 25 13 10 14 1 17 6 13 18 22 15 5 21 
1 2 3 4 5 2 5 1 2 2 1 3 5 3 4 4 4 2 4 5 3 1 1 1 1 2 5 1 2 1 1 4 5 1 5 5 5 1 4 1 3 5 5 4 2 2 2 3 1 5 2 5 1 2 1 1 3 1 5 2 2 2 4 1 3 

65 5 1 9
12 30 29 24 27 2 3 23 5 2 8 4 21 29 21 8 29 27 17 10 12 27 22 3 26 5 14 4 5 11 4 3 5 2 14 20 14 29 13 22 14 9 22 15 25 8 30 12 9 27 7 16 19 26 9 6 19 20 24 4 18 4 3 2 15 
1 2 3 4 5 3 1 3 3 4 2 5 4 3 4 5 4 2 4 2 1 2 1 2 4 3 2 5 2 1 1 5 5 5 1 3 2 1 1 2 5 1 5 5 5 3 2 3 3 3 3 1 4 2 3 2 1 1 4 1 1 5 5 4 5 

65 5 1 10
17 25 13 12 24 26 27 18 13 7 30 10 18 9 21 5 7 3 13 21 19 15 21 8 28 15 21 29 28 29 25 19 8 2 11 28 10 1 18 20 23 2 12 24 6 10 28 15 14 19 18 30 16 1 15 2 2 19 5 10 14 28 1 9 19 
1 2 3 4 5 4 2 3 2 3 4 1 1 2 1 3 1 1 2 1 4 2 3 1 3 2 3 5 5 2 4 2 3 3 5 3 5 1 3 4 4 1 2 2 2 3 2 5 5 2 3 3 2 4 1 3 2 1 4 2 4 4 2 3 1 

65 5 2 1
25 14 20 22 16 29 14 21 29 13 14 19 18 22 21 10 11 27 25 21 13 27 23 17 28 15 20 27 24 14 18 11 16 23 30 20 10 28 30 17 30 15 11 15 13 10 19 15 25 19 26 30 19 25 16 21 25 29 14 26 11 23 15 30 11 
1 2 3 4 5 5 4 5 2 5 5 2 5 3 1 4 1 1 2 3 1 3 3 2 5 3 5 4 5 1 4 2 3 2 1 2 1 5 5 4 5 3 2 4 4 5 2 5 2 5 4 5 4 4 3 4 5 1 3 1 4 2 3 1 4 

65 5 2 2
28 21 24 26 28 24 23 16 28 28 30 30 20 24 29 13 12 13 23 23 20 18 15 13 21 14 30 10 16 23 25 30 24 30 16 16 27 14 22 17 14 25 27 19 11 28 28 26 11 28 19 21 29 30 22 19 28 29 26 27 18 14 11 16 28 
1 2 3 4 5 5 3 5 3 4 5 1 3 2 3 2 2 1 2 4 4 2 1 1 1 3 3 5 5 5 3 5 3 4 4 2 1 2 4 1 1 3 2 2 4 1 5 3 3 5 5 4 5 5 2 5 1 3 2 1 5 1 4 2 3 

65 5 2 3
11 20 15 24 22 26 24 19 16 17 28 17 24 18 22 22 22 19 23 16 17 16 30 25 11 26 14 17 10 29 27 29 13 12 14 20 22 13 10 29 26 27 28 18 22 25 29 24 11 19 14 22 17 18 30 24 24 20 28 28 12 29 30 26 18 
1 2 3 4 5 1 4 4 4 4 4 1 4 5 2 3 3 3 2 3 3 4 3 3 3 1 5 1 4 2 1 5 5 1 1 4 4 2 4 3 2 4 3 2 5 3 2 3 4 3 4 1 1 4 3 2 2 3 4 5 4 2 1 4 5 

65 5 2 4
14 14 16 25 20 13 13 22 25 17 30 20 13 27 29 12 14 23 29 10 17 14 28 30 26 14 27 19 16 17 30 23 15 21 27 25 25 18 28 22 12 23 14 20 20 12 24 19 30 12 21 22 12 13 12 15 12 20 15 25 17 18 19 26 19 
1 2 3 4 5 2 3 2 5 4 2 5 3 5 2 5 2 3 5 4 4 5 3 5 2 3 5 2 3 5 1 1 1 4 1 4 3 4 3 5 5 1 3 2 1 3 3 2 5 2 5 5 2 4 2 2 2 1 5 1 4 3 4 5 3 

65 5 2 5
18 11 17 19 14 12 29 15 24 28 21 11 29 16 24 27 30 14 23 21 26 29 18 29 19 16 23 23 26 13 17 19 22 16 10 25 15 26 12 21 29 17 25 13 10 16 23 30 28 22 26 24 24 16 19 13 13 20 24 14 27 23 27 28 14 
1 2 3 4 5 3 4 4 5 2 2 5 2 5 1 2 4 1 4 5 4 1 5 4 3 1 5 4 2 2 5 5 1 3 5 4 4 5 3 2 3 2 1 5 3 3 4 5 3 5 4 5 1 1 1 2 1 1 2 4 1 5 1 1 2 

65 5 2 6
22 26 28 10 27 15 13 22 14 20 15 12 26 27 21 28 30 10 12 26 25 21 14 11 30 18 10 17 12 11 15 12 28 20 24 24 22 14 19 25 11 17 10 15 19 15 28 30 18 27 30 23 16 29 30 24 13 23 25 19 22 11 26 30 18 
1 2 3 4 5 4 3 2 5 5 3 1 4 4 5 2 2 2 1 1 5 5 1 1 2 5 5 2 2 3 4 4 2 4 1 3 1 1 4 2 2 2 1 2 5 1 1 1 2 2 3 1 5 1 3 4 4 1 3 1 5 3 2 2 4 

65 5 2 7
26 12 21 10 12 16 21 30 29 28 22 30 26 28 20 19 20 20 21 26 16 29 15 27 23 24 21 11 17 11 20 14 10 10 24 26 17 18 20 30 29 26 11 10 29 17 26 10 24 11 21 25 22 30 11 25 17 17 25 29 21 29 24 29 27 
1 2 3 4 5 5 1 1 5 4 1 1 2 4 1 2 5 3 4 5 1 1 1 3 1 5 1 5 1 4 2 2 5 5 4 4 2 4 5 2 5 3 1 1 3 1 4 2 5 3 4 4 5 4 4 5 1 2 2 2 3 2 5 5 5 

65 5 2 8
29 16 27 19 19 28 21 23 26 11 15 26 16 10 25 22 17 30 18 14 22 21 13 24 30 10 18 10 12 27 13 20 14 29 17 27 19 26 13 29 26 15 25 21 29 28 22 26 24 15 11 17 25 22 11 20 21 12 26 10 27 20 13 22 14 
1 2 3 4 5 1 5 2 3 3 5 4 2 4 2 2 4 5 5 2 2 4 1 4 1 4 2 5 5 5 2 4 5 3 2 2 1 2 2 4 3 5 1 3 3 3 4 3 4 1 3 1 4 2 3 1 1 5 5 3 5 2 1 1 5 

65 5 2 9
12 23 27 24 22 20 13 19 20 20 14 23 30 20 14 16 19 16 21 21 29 30 22 30 15 16 25 21 23 24 13 29 29 14 16 30 21 19 24 30 20 12 29 30 26 13 28 24 24 15 19 20 25 11 18 21 20 30 25 19 21 12 16 15 25 
1 2 3 4 5 1 2 5 3 5 5 2 5 1 1 4 1 3 2 2 5 3 4 2 4 3 4 3 3 3 2 2 1 5 3 3 4 1 2 5 1 4 2 1 2 5 4 1 2 2 4 3 5 5 3 4 3 4 3 1 4 2 1 3 1 

65 5 2 10
15 29 14 19 25 17 18 18 21 10 10 22 26 10 11 11 21 27 21 15 27 28 16 14 11 29 22 10 18 13 14 24 20 15 10 30 19 25 22 23 22 29 29 13 28 20 25 15 20 17 17 24 18 30 22 24 11 16 20 18 24 20 24 13 18 
1 2 3 4 5 2 2 1 1 3 3 5 1 2 4 4 2 3 5 4 4 5 1 2 1 5 5 5 2 3 1 3 3 2 2 1 2 3 5 1 4 2 2 2 3 5 5 2 3 3 1 1 2 1 2 4 5 4 3 4 5 5 4 4 4 

65 5 3 1
22 3 42 21 15 42 36 13 24 34 34 20 8 2 17 6 7 37 20 44 9 3 45 18 6 36 27 16 22 26 19 47 32 21 4 20 11 14 6 17 30 49 39 25 34 50 20 38 16 33 49 47 30 1 30 10 4 7 12 1 32 7 41 7 26 
1 2 3 4 5 3 1 5 3 2 1 4 1 3 5 2 4 4 1 3 3 4 5 1 1 1 1 4 5 5 2 2 2 3 5 3 1 2 4 4 4 1 3 2 1 5 2 1 1 4 4 2 3 4 5 1 5 1 2 3 2 1 3 2 2 

65 5 3 2
30 47 35 28 36 23 6 7 34 36 12 20 8 48 19 15 17 3 5 50 48 39 37 22 27 1 23 12 6 37 43 12 47 45 7 45 19 27 24 24 44 49 43 37 37 19 43 43 11 16 4 16 36 19 26 29 14 50 34 25 34 18 16 42 47 
1 2 3 4 5 4 1 5 3 2 2 5 2 5 4 4 2 5 4 3 1 3 4 4 5 2 4 1 1 5 5 2 1 1 3 1 3 1 4 4 4 4 3 3 3 2 3 1 1 2 1 2 3 5 3 5 4 2 3 4 1 5 2 1 3 

65 5 3 3
38 25 25 13 35 8 3 24 47 24 20 27 46 11 45 45 14 5 23 48 11 25 50 13 18 19 22 10 33 17 4 12 11 25 29 11 34 49 16 19 35 24 1 4 6 3 22 45 21 29 44 13 6 48 46 31 37 29 46 38 40 40 45 3 48 
1 2 3 4 5 5 2 4 3 4 1 2 2 1 4 3 4 2 3 5 5 2 5 4 1 4 2 5 3 2 2 3 1 1 4 1 5 3 5 3 1 3 2 4 1 2 1 2 3 4 2 2 2 2 1 5 2 1 1 2 4 3 4 4 3 

65 5 3 4
47 36 47 49 2 23 45 49 28 31 39 19 8 5 1 29 6 20 1 10 4 37 19 32 5 31 17 38 9 27 19 33 25 10 20 19 30 19 18 41 1 29 44 4 4 25 10 9 48 22 44 14 6 41 15 5 49 43 38 32 31 33 44 12 17 
1 2 3 4 5 1 1 1 3 3 1 4 3 2 5 1 1 3 4 4 5 1 4 3 5 2 4 3 2 2 5 1 5 5 4 5 2 2 1 2 3 2 3 3 2 4 4 2 1 4 3 1 5 1 1 4 4 1 3 2 1 3 3 3 5 

65 5 3 5
5 30 43 21 28 48 13 5 34 15 31 21 5 14 12 6 15 49 3 27 42 41 22 27 7 17 36 26 46 18 34 6 14 16 3 18 22 5 20 39 12 29 29 4 38 37 5 9 34 49 48 38 5 19 29 22 37 49 42 1 34 50 37 13 34 
1 2 3 4 5 1 3 3 2 3 1 4 5 5 3 4 5 3 1 5 1 4 1 2 5 5 5 5 3 5 1 1 1 5 4 3 4 5 1 3 3 1 5 3 3 3 3 5 5 1 3 3 1 3 1 1 2 2 2 4 2 2 2 2 4 

65 5 3 6
13 1 27 40 43 6 25 45 42 31 35 45 34 39 39 43 30 5 13 27 31 14 47 23 36 46 5 40 22 41 46 46 30 34 47 33 38 13 42 27 48 39 4 46 46 30 31 20 34 30 2 18 36 3 25 48 2 15 46 37 44 9 20 42 36 
1 2 3 4 5 2 2 2 1 4 1 5 2 3 5 1 3 2 2 4 5 4 2 5 1 5 5 4 2 4 5 1 4 2 2 2 1 1 1 1 3 5 5 2 4 1 2 1 4 2 2 5 4 3 4 1 5 2 2 2 4 2 1 3 1 

65 5 3 7
22 39 40 38 18 37 33 37 36 20 28 5 24 1 10 9 3 7 15 44 21 28 17 10 27 13 50 39 7 36 41 5 6 32 38 16 28 18 17 22 1 37 7 7 35 9 21 24 38 17 5 26 48 5 16 15 50 14 28 38 11 40 12 50 13 
1 2 3 4 5 3 5 2 2 3 4 5 1 3 3 2 3 1 3 4 1 5 2 1 2 3 2 5 1 4 1 5 3 1 1 1 3 2 1 4 1 5 1 2 3 3 2 4 4 1 1 4 2 1 5 2 1 1 4 4 1 5 5 3 3 

65 5 3 8
30 32 6 3 26 30 7 10 28 50 30 5 34 21 7 34 41 23 23 32 3 44 8 15 6 27 39 3 24 20 37 35 14 11 39 8 16 10 27 35 8 24 22 28 40 47 18 35 42 15 5 27 37 47 29 8 48 47 14 3 48 5 16 43 47 
1 2 3 4 5 4 5 4 4 1 1 1 5 3 5 1 1 3 2 3 1 2 2 1 5 4 3 2 1 5 4 5 4 3 2 2 2 5 2 4 3 1 4 1 1 4 2 1 5 4 5 1 3 3 4 1 2 5 2 1 3 3 3 4 2 

65 5 3 9
45 27 47 32 40 32 20 13 9 36 38 20 32 25 10 27 30 42 44 17 43 47 42 16 46 23 12 34 49 39 12 5 29 13 40 30 38 12 42 22 11 24 44 38 19 18 43 20 50 5 14 40 31 46 43 20 1 35 46 31 47 19 8 28 38 
1 2 3 4 5 5 2 1 2 2 3 3 1 5 4 1 1 5 1 2 4 4 2 1 3 4 2 3 3 3 1 1 2 2 4 5 3 3 2 4 1 4 3 4 3 4 5 5 4 4 3 5 3 5 5 1 3 5 1 4 1 2 1 1 5 

65 5 3 10
10 38 27 20 48 27 42 1 7 47 22 27 14 45 23 30 41 37 16 37 43 23 18 41 1 25 20 15 9 18 43 6 33 23 38 12 39 2 25 25 42 32 8 47 46 2 11 41 49 15 26 32 29 17 49 46 28 3 38 21 43 31 2 45 24 
1 2 3 4 5 2 3 4 4 5 1 2 1 4 3 1 4 1 4 5 3 1 2 1 2 2 2 3 4 5 2 5 2 1 1 2 2 3 2 3 3 5 4 4 1 2 1 3 3 4 4 5 1 1 4 4 3 1 3 1 3 3 5 3 2 

65 5 4 1
31 47 38 37 45 39 36 44 41 30 34 23 29 28 49 44 29 38 31 25 47 46 24 36 31 42 37 31 33 29 38 49 44 41 29 42 33 32 47 47 45 27 45 48 34 27 21 41 23 27 50 27 22 32 32 33 43 23 27 27 46 46 39 31 20 
1 2 3 4 5 3 5 3 1 3 1 4 2 3 3 3 1 4 3 2 4 3 4 3 3 1 3 3 5 1 5 2 1 5 2 4 5 4 5 4 2 1 2 1 1 3 3 5 2 1 1 4 2 4 1 5 4 5 1 4 4 2 2 1 4 

65 5 4 2
36 29 22 30 38 41 49 31 45 45 35 25 26 31 50 46 38 36 35 38 21 20 38 21 45 39 35 30 44 41 23 49 48 31 46 46 40 40 21 20 42 21 23 43 33 39 23 45 40 25 45 27 34 32 34 43 40 22 25 22 28 25 43 31 25 
1 2 3 4 5 4 4 4 2 4 4 5 3 1 4 2 3 1 5 5 3 1 5 3 4 4 2 2 4 2 3 5 4 1 1 4 1 3 3 1 2 4 1 3 3 4 4 4 4 3 1 3 2 2 3 3 2 1 2 2 3 3 3 1 3 

65 5 4 3
41 36 49 38 45 24 29 39 37 30 23 25 30 43 28 42 32 39 26 44 23 49 35 22 47 39 35 40 26 30 29 39 41 49 47 35 37 26 26 40 48 44 30 26 21 25 50 33 42 49 47 38 26 42 42 22 20 22 49 31 50 21 23 49 43 
1 2 3 4 5 4 2 1 2 2 3 4 4 1 4 2 2 1 5 1 3 3 2 3 2 2 5 2 3 1 4 2 2 5 4 2 1 4 4 4 1 4 4 2 3 2 1 1 5 4 2 4 5 1 1 4 5 3 4 4 1 2 5 2 5 

65 5 4 4
47 23 36 41 41 27 33 48 24 36 28 27 34 20 43 34 31 37 35 41 46 42 21 35 41 39 50 25 48 47 23 30 32 24 38 28 30 25 50 28 30 39 42 29 45 22 24 21 36 40 26 22 47 47 31 35 46 46 42 49 37 21 45 30 44 
1 2 3 4 5 5 3 3 3 2 5 4 1 3 2 1 1 4 1 5 4 4 2 3 1 5 3 2 1 2 2 3 5 1 2 2 1 1 4 2 5 2 2 4 2 4 5 5 5 4 4 1 2 2 1 4 5 5 3 5 1 1 1 5 5 

65 5 4 5
21 21 43 43 45 36 45 20 44 28 33 23 28 37 21 44 45 45 43 48 37 41 28 23 41 40 44 38 42 42 46 30 36 45 21 24 24 25 44 43 38 42 31 43 24 36 42 30 35 47 27 23 28 34 36 44 26 36 47 30 50 37 38 43 32 
1 2 3 4 5 1 2 3 4 2 4 1 2 3 4 3 4 5 5 4 5 1 4 1 4 1 1 3 3 2 3 3 4 4 3 4 2 5 2 1 5 2 5 2 4 5 3 1 2 4 5 5 3 1 2 3 2 1 4 3 2 1 3 4 1 

65 5 4 6
26 45 39 46 25 46 30 50 27 36 37 25 43 22 37 43 29 48 20 31 29 32 35 47 23 43 25 37 45 25 41 22 31 37 21 24 38 43 47 46 44 31 35 27 31 30 23 35 41 33 31 32 49 47 26 44 35 24 28 47 29 33 20 37 49 
1 2 3 4 5 2 1 2 3 4 3 5 5 2 4 4 4 5 1 4 2 3 3 2 4 4 5 5 5 4 1 2 2 2 4 1 5 1 1 3 1 4 5 2 4 1 5 3 4 3 4 5 2 1 2 4 5 5 5 4 4 5 1 1 5 

65 5 4 7
31 31 24 50 23 23 38 41 20 33 29 26 23 46 30 32 28 29 49 40 35 48 44 36 25 29 23 29 45 49 40 44 33 38 28 27 26 24 50 45 42 36 30 38 44 24 41 35 43 30 24 37 40 21 46 33 46 39 48 37 33 27 37 44 47 
1 2 3 4 5 3 2 5 1 3 3 3 5 3 1 4 4 4 5 1 4 3 1 3 3 1 5 3 2 2 4 3 4 2 3 2 1 5 4 1 4 4 1 3 5 3 2 4 4 5 5 1 4 4 5 5 2 5 2 4 2 2 3 2 5 

65 5 4 8
37 46 34 25 26 31 39 30 50 25 29 32 26 20 27 23 49 48 21 23 47 41 28 25 26 21 27 23 21 41 50 43 48 42 22 27 36 47 21 43 39 48 42 26 40 21 28 36 26 29 23 41 22 20 30 40 22 47 25 25 24 23 24 40 45 
1 2 3 4 5 4 3 2 5 4 2 2 5 5 2 1 1 5 3 5 1 1 1 1 5 3 4 5 2 3 2 2 1 2 4 1 1 2 3 3 1 2 3 3 3 2 4 4 2 3 1 3 3 3 3 5 3 3 3 3 4 3 4 3 2 

65 5 4 9
42 26 42 30 37 28 32 48 42 28 34 34 49 21 41 39 32 41 31 35 39 35 25 28 32 49 46 27 31 31 42 33 35 31 36 42 40 25 36 46 28 49 31 48 20 20 26 41 40 26 39 29 45 48 20 34 35 45 31 44 21 27 23 38 31 
1 2 3 4 5 4 4 5 3 2 5 4 3 5 2 3 5 2 2 5 4 4 4 3 2 5 2 2 3 5 4 4 3 2 3 2 2 5 1 1 1 2 3 3 2 2 4 5 5 4 4 4 1 3 5 3 3 4 2 1 1 5 2 3 1 

65 5 4 10
47 42 21 25 30 44 46 24 35 43 36 23 43 46 34 31 35 33 36 21 34 23 40 30 32 26 39 24 27 44 39 50 41 24 45 50 38 31 42 21 38 48 50 30 41 25 46 35 31 45 35 32 40 31 35 38 34 46 39 23 27 37 34 43 23 
1 2 3 4 5 5 2 4 2 1 4 3 4 2 4 3 4 3 1 3 2 3 4 4 4 5 1 1 3 5 2 3 1 4 4 4 4 3 1 2 4 4 1 4 4 4 4 3 2 3 3 5 1 2 3 3 1 3 2 1 3 3 4 3 4 

65 7 1 1
5 6 26 19 27 2 13 28 13 5 3 14 12 30 6 15 19 16 8 29 27 26 27 11 25 17 6 2 29 21 28 21 8 14 9 20 19 16 8 25 12 16 29 15 30 13 1 30 25 30 27 21 3 23 11 7 14 13 14 13 28 6 15 4 21 
1 2 3 4 5 6 7 2 6 4 7 1 3 1 7 5 7 4 3 1 7 7 4 6 2 6 2 4 5 7 2 1 3 5 5 7 2 1 1 2 2 7 4 7 1 1 4 6 7 5 7 1 2 4 2 5 5 5 5 3 2 3 5 6 7 

65 7 1 2
10 15 18 8 30 6 11 3 20 21 19 6 20 30 26 6 24 6 30 19 3 3 13 16 10 2 14 11 29 21 20 26 23 7 1 18 1 5 1 28 7 2 25 30 27 25 10 26 22 19 9 2 10 24 28 26 10 6 25 8 19 5 19 25 5 
1 2 3 4 5 6 7 3 7 3 2 2 2 7 6 4 2 5 6 3 2 6 5 7 5 2 4 6 2 4 1 1 3 5 3 5 4 7 5 7 6 1 5 7 4 5 1 3 7 5 4 3 5 6 2 3 3 4 4 3 1 7 3 4 3 

65 7 1 3
15 25 18 15 13 16 15 9 21 15 17 26 9 9 3 29 11 14 5 7 10 26 6 11 16 7 10 27 25 1 16 17 21 28 6 13 25 19 28 24 7 17 23 1 12 25 19 13 6 16 24 4 2 4 22 18 26 10 29 18 21 17 15 20 8 
1 2 3 4 5 6 7 4 4 4 6 3 4 1 4 3 7 4 5 6 7 1 2 6 1 2 5 6 6 4 6 2 6 5 1 7 1 7 6 4 7 2 5 6 7 2 6 5 1 7 6 5 5 2 6 1 6 3 6 5 6 7 7 3 5 

65 7 1 4
20 28 20 9 15 20 11 23 7 5 12 5 25 29 12 9 29 28 5 28 12 6 17 7 27 2 7 26 15 20 25 23 23 20 6 24 20 20 23 8 29 9 16 19 21 26 9 5 22 30 20 20 9 2 30 22 25 11 24 25 12 16 25 26 11 
1 2 3 4 5 6 7 6 6 1 4 5 7 6 5 6 7 3 7 2 5 7 7 5 6 5 4 5 5 1 3 4 3 4 2 3 4 2 3 3 5 4 1 5 3 3 3 4 1 1 1 3 2 3 1 6 6 5 2 2 2 1 3 4 4 

65 7 1 5
26 2 29 13 12 13 4 23 20 27 1 26 21 24 25 28 29 14 10 12 29 23 29 14 5 29 19 1 9 3 7 23 3 15 21 2 14 4 26 8 23 5 24 6 24 14 6 15 7 5 9 26 15 23 6 5 25 9 5 19 21 21 19 11 29 
1 2 3 4 5 6 7 7 1 1 4 7 3 1 5 7 1 1 4 7 6 1 2 2 6 4 6 7 1 6 3 2 1 6 7 2 2 3 7 7 5 7 4 6 3 5 3 5 4 4 3 2 3 2 6 3 6 2 2 1 3 4 2 5 4 

65 7 1 6
1 30 9 2 26 6 29 2 7 25 24 10 14 13 4 21 30 12 7 10 23 15 18 6 18 11 23 29 7 22 1 10 19 10 23 25 15 22 26 27 3 10 11 10 9 18 22 17 15 12 28 10 10 3 22 7 15 24 4 3 3 2 5 30 24 
1 2 3 4 5 6 7 1 2 2 2 1 2 5 6 3 6 5 2 6 5 7 2 6 2 2 5 7 2 7 5 6 2 7 5 4 3 5 1 7 2 6 7 6 5 3 4 4 1 3 6 1 3 7 4 2 4 5 7 2 6 5 5 7 7 

65 7 1 7
6 3 18 14 12 8 17 9 20 19 2 1 13 29 19 24 19 18 19 9 30 13 7 6 27 10 20 30 23 6 28 9 16 27 18 2 17 7 20 20 5 3 26 20 4 7 12 1 7 11 17 23 24 21 28 10 11 15 8 3 2 2 7 28 25 
1 2 3 4 5 6 7 2 1 7 6 3 1 3 4 3 7 6 4 4 3 4 6 1 1 4 7 7 2 6 1 7 3 7 3 2 6 4 4 7 1 6 1 4 7 7 4 4 5 6 4 4 7 6 7 6 2 6 4 2 2 3 6 7 5 

65 7 1 8
12 28 5 1 7 28 9 21 23 2 7 8 4 24 11 24 27 11 26 9 24 9 14 4 22 4 14 18 6 19 13 24 8 1 30 29 18 25 16 7 29 15 3 22 26 11 27 22 4 26 14 17 21 26 6 28 9 24 24 7 11 2 10 11 2 
1 2 3 4 5 6 7 4 6 7 1 5 2 6 7 4 3 3 2 1 7 7 5 6 5 1 6 7 1 7 5 2 4 5 7 7 7 6 3 4 7 5 6 6 6 2 2 4 6 4 2 4 1 6 2 1 7 3 2 6 3 5 7 4 5 

65 7 1 9
17 15 12 8 3 22 22 24 5 7 19 16 24 17 1 18 24 6 13 6 8 23 6 18 26 7 17 10 20 20 17 2 30 16 21 23 27 13 14 11 20 18 19 16 26 5 17 3 25 1 9 26 25 28 15 25 26 4 29 27 12 15 9 29 10 
1 2 3 4 5 6 7 5 6 6 5 4 6 3 2 7 6 3 5 7 7 5 4 7 3 3 3 4 4 4 3 2 5 1 2 4 5 4 2 2 4 3 3 1 1 3 3 4 2 3 6 1 4 3 6 4 6 5 3 3 2 1 5 6 7 

65 7 1 10
22 14 5 14 14 19 2 27 26 17 19 4 14 21 15 17 23 27 15 4 9 7 10 29 18 12 25 30 16 22 8 27 1 7 30 1 28 5 16 7 26 11 18 4 30 13 6 15 19 6 29 20 11 21 27 23 19 10 26 24 21 26 6 30 11 
1 2 3 4 5 6 7 6 2 4 3 5 5 4 1 5 4 2 6 3 7 7 2 2 4 2 3 7 2 1 7 5 5 2 7 4 4 1 1 7 1 4 1 3 1 4 3 4 4 7 5 4 5 7 6 2 3 6 5 6 5 5 1 6 7 

65 7 2 1
28 13 24 30 15 12 10 27 18 29 30 17 28 22 30 15 17 28 29 27 20 26 23 27 23 20 21 27 24 21 16 27 22 20 27 26 11 21 19 12 11 26 16 23 20 28 10 22 11 25 17 10 27 29 28 14 13 11 13 10 27 16 10 17 23 
1 2 3 4 5 6 7 7 1 2 4 3 5 5 6 6 2 4 7 5 5 5 5 6 2 4 3 1 2 5 2 1 3 7 6 7 4 4 2 2 3 2 7 7 3 1 4 6 1 3 7 6 5 4 7 2 2 7 1 1 6 5 3 6 6 

65 7 2 2
11 12 19 13 14 21 16 25 24 10 30 23 19 16 30 18 15 20 10 13 18 28 19 14 15 17 28 22 15 22 24 13 10 29 21 18 20 28 16 23 28 27 26 19 10 20 23 16 26 25 14 24 28 20 13 21 11 25 17 24 27 16 15 23 26 
1 2 3 4 5 6 7 1 7 1 3 2 4 7 5 1 3 5 7 6 3 3 1 2 3 6 4 1 6 7 7 1 4 4 1 5 1 4 3 2 7 2 2 1 6 4 3 3 2 1 1 7 6 7 6 1 2 3 2 4 2 5 4 4 6 

65 7 2 3
14 14 28 21 18 24 16 12 23 24 23 20 15 21 18 20 18 17 26 21 15 25 10 19 17 29 26 17 12 18 21 27 17 15 24 22 10 12 18 15 13 22 11 29 21 21 28 25 25 22 15 20 21 14 30 24 28 21 20 25 29 24 27 22 17 
1 2 3 4 5 6 7 3 5 6 6 7 3 6 4 5 7 3 5 7 1 6 2 7 1 5 6 2 1 4 7 4 6 7 6 1 5 7 5 3 2 7 4 6 6 1 6 5 1 1 6 1 4 6 7 1 6 2 6 4 1 2 6 4 6 

65 7 2 4
19 29 22 10 15 28 16 15 10 18 23 29 19 29 27 24 20 30 16 14 10 20 30 27 17 25 25 16 27 26 14 30 13 12 19 12 17 22 10 25 13 15 18 11 22 19 27 16 21 17 27 19 24 12 25 10 14 13 25 30 17 10 29 30 25 
1 2 3 4 5 6 7 4 4 3 6 3 7 5 6 3 5 4 4 3 3 4 1 3 4 3 6 7 6 7 3 1 6 1 1 3 3 1 1 5 1 7 4 4 2 5 3 4 6 5 1 1 2 1 7 4 7 1 4 2 2 5 4 6 7 

65 7 2 5
23 22 21 11 12 18 29 14 18 23 17 25 17 23 17 24 14 26 13 19 22 27 15 15 23 16 23 18 10 18 12 23 29 29 26 29 20 12 23 20 28 27 12 30 17 11 11 26 28 22 14 20 18 17 11 10 26 30 17 16 24 13 22 14 20 
1 2 3 4 5 6 7 5 1 7 2 4 5 2 1 7 3 1 1 4 4 7 7 7 6 7 2 6 7 6 1 5 6 3 2 2 1 1 2 2 6 5 5 7 2 7 3 7 5 3 2 3 7 5 4 6 6 1 3 4 7 3 5 3 3 

65 7 2 6
26 13 11 21 28 22 10 15 13 15 16 11 14 13 16 13 11 22 13 20 26 18 30 26 24 15 27 15 23 20 21 10 11 19 21 13 29 27 16 17 10 29 28 25 11 10 28 30 22 10 22 25 18 23 27 12 18 19 23 23 13 15 18 25 29 
1 2 3 4 5 6 7 7 5 2 1 2 4 5 4 2 2 5 3 7 4 1 4 6 7 4 5 7 3 4 4 1 6 4 7 2 3 2 2 1 6 2 5 5 7 7 2 2 3 6 7 1 7 4 5 3 7 4 6 6 6 3 3 7 5 

65 7 2 7
30 19 30 19 26 16 25 12 25 21 10 21 12 13 19 11 16 27 29 26 16 15 29 15 24 26 20 25 24 26 16 15 21 23 11 11 20 28 22 16 23 14 17 10 20 27 26 16 29 19 21 12 20 18 12 17 20 14 18 23 17 21 21 21 16 
1 2 3 4 5 6 7 1 1 1 3 7 5 7 6 1 5 5 5 6 5 3 3 3 3 5 1 1 5 3 6 2 3 1 1 4 6 3 7 7 3 7 3 6 4 4 3 7 2 3 7 2 6 3 6 2 1 3 4 4 3 7 5 7 4 

65 7 2 8
13 17 28 15 14 28 10 30 11 24 23 28 26 22 12 18 17 15 24 14 19 12 12 16 30 19 22 27 17 13 14 18 25 12 26 20 30 17 20 21 22 18 19 24 11 12 17 26 21 24 24 18 26 12 19 17 30 10 29 24 15 10 20 24 11 
1 2 3 4 5 6 7 2 1 7 4 5 3 3 1 5 2 6 3 2 2 5 2 3 1 7 1 1 2 3 4 1 6 5 5 1 5 4 5 5 7 3 7 4 1 2 5 5 7 2 7 3 1 1 6 4 4 5 5 2 4 7 1 5 6 

65 7 2 9
16 23 14 11 20 20 27 24 13 12 20 16 24 24 24 27 10 30 23 15 22 12 26 30 10 21 28 12 11 13 25 17 26 11 28 18 25 15 15 25 27 16 13 10 11 19 15 17 30 10 15 27 14 18 17 18 26 24 14 30 16 10 28 13 12 
1 2 3 4 5 6 7 3 5 5 5 6 7 1 7 7 7 4 3 6 7 3 7 1 6 6 4 5 3 5 2 7 4 1 2 4 7 4 1 1 6 2 6 2 1 1 7 2 7 4 6 7 1 2 1 1 7 1 7 2 5 6 6 2 4 

65 7 2 10
20 12 22 14 26 17 15 16 16 20 28 16 20 12 11 26 13 11 12 21 20 19 28 28 26 22 11 26 16 14 25 22 11 24 18 25 29 16 18 12 21 30 27 30 30 12 17 25 22 24 27 13 18 15 16 11 12 20 26 18 27 28 15 17 23 
1 2 3 4 5 6 7 5 3 4 3 5 6 5 4 1 3 3 7 3 6 2 5 4 5 6 2 3 3 2 1 4 6 1 4 2 5 3 1 6 5 7 6 4 6 3 7 1 7 4 6 7 3 1 5 3 4 4 7 5 4 7 2 1 2 

65 7 3 1
34 2 24 2 32 24 29 19 1 46 28 49 15 46 11 45 15 30 43 29 39 36 21 46 12 31 6 38 14 31 48 10 46 22 37 40 50 12 27 37 48 47 20 23 9 5 47 46 15 6 38 31 9 11 40 33 24 44 4 36 2 37 45 12 15 
1 2 3 4 5 6 7 6 5 7 4 3 5 2 1 2 7 7 6 7 7 1 4 2 2 3 5 1 2 6 3 1 1 2 2 1 2 6 5 5 4 5 3 5 1 5 7 2 2 6 3 4 3 1 4 3 5 2 7 3 3 3 4 6 1 

65 7 3 2
43 8 20 12 4 18 26 8 17 2 38 43 44 35 37 34 43 22 8 16 38 49 1 7 11 12 7 8 24 50 19 29 21 33 45 32 45 47 39 11 19 47 23 37 32 38 35 10 5 33 47 41 10 25 14 16 26 44 47 47 20 2 43 3 30 
1 2 3 4 5 6 7 7 6 4 4 3 6 3 5 2 7 4 7 6 3 1 5 5 7 7 1 1 1 4 5 1 7 2 1 5 1 5 7 4 6 7 5 6 3 3 5 2 7 5 7 1 2 3 2 6 1 2 5 4 4 6 5 7 7 

65 7 3 3
1 26 40 34 9 11 32 8 25 34 32 7 19 33 14 29 42 5 10 16 5 4 3 14 44 11 11 41 10 30 44 8 46 35 14 29 8 23 13 47 9 49 25 17 14 50 31 10 32 16 43 46 2 37 44 4 19 8 39 24 21 35 35 19 31 
1 2 3 4 5 6 7 1 2 1 4 2 4 7 7 5 7 7 1 2 6 1 6 2 3 5 3 5 2 3 7 3 5 4 2 6 4 4 5 7 2 4 1 6 6 2 7 4 6 7 1 4 6 2 5 5 7 4 3 3 6 7 6 1 5 

65 7 3 4
10 46 2 10 21 12 17 25 21 11 29 24 45 46 10 42 9 36 11 40 13 36 7 24 16 4 26 14 21 40 12 26 46 35 39 28 48 27 30 16 27 11 27 36 27 50 8 42 50 47 22 18 4 39 32 28 28 40 24 42 7 47 40 21 28 
1 2 3 4 5 6 7 2 7 1 5 4 6 3 4 7 4 4 1 4 6 2 6 5 1 3 4 7 2 7 3 5 2 4 7 5 6 2 3 3 1 1 5 4 7 1 5 1 1 5 2 1 5 2 3 4 2 1 7 7 2 5 4 6 4 

65 7 3 5
18 30 33 18 1 36 38 42 13 3 28 32 17 15 7 40 19 24 15 40 33 22 13 23 50 45 27 26 2 23 31 25 27 20 43 39 45 45 48 38 12 21 32 36 41 43 49 20 40 35 9 15 24 1 7 18 12 46 17 20 28 34 4 37 49 
1 2 3 4 5 6 7 4 6 3 7 1 1 7 1 1 3 5 4 6 4 5 2 4 4 4 6 5 7 1 4 3 6 1 1 2 4 3 3 2 7 5 1 6 2 4 3 5 4 3 4 6 1 1 3 5 3 7 1 2 3 1 7 5 6 

65 7 3 6
29 34 27 29 7 12 4 16 18 47 9 48 27 21 46 24 26 19 30 10 30 22 50 48 36 6 5 29 1 47 25 29 48 50 3 4 3 22 5 12 21 23 7 8 19 15 8 45 44 12 37 17 34 7 20 13 20 22 15 3 5 36 21 37 50 
1 2 3 4 5 6 7 5 4 4 7 1 5 3 6 2 2 3 5 6 3 5 2 2 7 7 5 5 5 7 6 2 4 7 4 7 3 7 6 3 4 6 1 5 5 5 7 3 3 6 2 6 3 4 7 7 4 7 4 1 5 1 1 2 5 

65 7 3 7
37 29 46 28 42 31 21 31 46 20 13 47 17 45 3 16 6 35 41 35 26 29 43 50 50 22 7 7 1 36 28 27 20 17 8 12 31 6 31 13 41 36 50 11 20 15 7 44 30 31 49 6 6 2 48 8 42 25 23 37 22 43 15 15 6 
1 2 3 4 5 6 7 6 7 5 2 2 2 5 5 3 7 4 4 4 2 1 2 1 5 2 7 2 5 4 7 1 7 6 4 3 5 2 6 6 7 6 7 6 1 6 3 2 6 7 7 1 3 1 1 1 2 3 3 4 1 6 1 1 3 

65 7 3 8
46 38 31 42 4 17 1 3 40 45 5 28 6 3 41 29 2 43 39 37 34 38 44 26 42 7 46 35 35 41 34 12 8 6 20 43 17 19 42 17 45 28 4 39 26 49 47 27 20 8 26 10 41 42 20 9 42 50 14 32 39 8 34 47 17 
1 2 3 4 5 6 7 7 7 1 6 3 1 7 1 4 6 6 1 1 5 3 1 5 1 4 2 5 3 1 7 3 1 1 1 6 4 1 1 6 4 1 5 2 3 1 6 6 1 3 2 2 7 1 1 5 3 3 2 5 5 7 1 5 7 

65 7 3 9
5 3 20 8 12 3 14 27 2 35 9 6 47 32 27 11 32 17 45 36 50 23 2 44 10 49 15 39 16 15 6 22 33 45 35 14 5 22 35 37 2 3 9 30 9 20 47 21 18 21 6 50 49 30 7 3 38 19 24 17 37 8 21 41 29 
1 2 3 4 5 6 7 2 3 5 6 6 7 5 5 6 1 7 3 4 2 2 5 3 4 5 7 7 1 7 2 1 4 7 3 2 5 1 7 4 6 1 6 6 4 6 2 2 4 4 5 6 6 6 5 7 6 1 7 1 7 7 2 4 4 

65 7 3 10
13 12 1 7 19 45 46 36 50 28 36 35 40 27 6 5 28 11 24 27 8 14 42 29 21 13 30 25 46 40 22 49 47 1 16 22 7 12 13 1 7 45 31 20 34 12 15 9 17 4 35 50 41 10 10 6 10 32 34 18 2 16 22 7 43 
1 2 3 4 5 6 7 3 7 1 3 6 3 2 6 5 1 7 2 2 2 5 7 4 1 6 3 5 3 1 6 4 5 4 2 5 2 6 2 7 6 6 7 5 7 7 1 2 3 3 4 7 2 1 2 3 7 5 2 3 4 5 6 6 3 

65 7 4 1
33 48 40 49 40 39 43 39 40 23 44 30 49 38 48 22 24 23 38 39 50 46 50 50 20 39 28 45 24 22 32 36 28 30 46 47 41 21 43 42 27 40 49 26 44 30 25 34 32 34 30 48 39 47 42 46 38 35 35 39 49 35 35 42 22 
1 2 3 4 5 6 7 4 5 5 2 3 1 6 2 6 7 2 3 1 6 5 3 6 7 1 4 4 4 5 2 6 4 4 7 4 4 4 1 3 5 6 7 5 2 7 7 3 7 3 1 2 1 7 2 5 7 6 6 6 5 6 7 4 7 

65 7 4 2
38 35 42 48 27 49 46 35 50 50 35 42 49 44 48 28 38 25 32 35 50 31 48 31 46 50 45 47 35 27 21 32 42 40 26 48 33 45 49 37 26 34 37 47 23 36 47 40 23 22 37 47 24 45 25 30 36 20 42 39 24 45 28 40 42 
1 2 3 4 5 6 7 5 2 7 4 3 3 4 7 1 1 3 3 2 3 4 4 1 7 3 7 1 6 2 5 4 3 2 2 5 5 2 4 5 6 5 6 1 6 5 2 3 7 6 7 5 6 5 4 2 5 7 4 6 4 4 7 5 1 

65 7 4 3
44 24 48 26 43 29 42 32 38 21 31 43 29 49 27 44 45 33 30 50 43 27 38 39 31 22 43 28 45 39 36 50 21 50 49 45 46 23 26 39 37 42 26 33 35 36 42 39 28 45 45 41 50 33 35 22 21 34 25 44 22 39 49 34 22 
1 2 3 4 5 6 7 7 7 5 5 3 3 7 3 3 2 3 7 5 2 7 2 3 6 3 4 5 7 5 5 2 4 2 3 5 3 6 1 6 6 3 5 4 4 2 1 4 6 3 6 4 3 4 5 1 4 3 5 5 1 2 3 1 5 

65 7 4 4
49 31 39 25 41 28 42 32 29 28 28 46 45 43 47 21 24 43 29 23 30 28 40 38 23 30 26 49 24 31 27 27 36 31 40 41 26 46 38 50 21 24 36 44 33 34 38 21 30 20 28 43 22 40 49 20 43 42 50 32 48 31 23 31 22 
1 2 3 4 5 6 7 1 5 2 6 1 6 3 6 2 1 3 1 1 4 6 2 4 4 4 4 1 5 6 5 7 3 2 4 2 7 2 7 4 4 3 6 4 7 4 4 2 1 3 6 6 2 3 2 7 2 1 5 1 2 5 2 6 6 

65 7 4 5
23 39 43 41 50 28 43 43 45 35 50 27 28 38 46 48 45 21 25 40 30 31 39 50 20 21 48 47 32 25 29 22 44 31 24 46 50 24 29 21 30 42 36 48 24 42 49 34 35 48 45 35 40 42 31 39 20 35 29 50 20 47 45 25 50 
1 2 3 4 5 6 7 2 6 6 6 6 2 7 4 7 1 6 5 6 2 1 5 3 1 2 5 7 3 5 3 5 5 6 5 7 3 5 1 6 6 2 1 6 3 3 5 1 6 4 2 4 7 5 1 5 4 3 1 3 1 3 4 6 3 

65 7 4 6
29 28 34 34 30 42 40 34 50 44 39 29 44 34 27 23 39 37 48 49 49 26 35 22 29 37 26 35 33 40 21 23 32 34 33 37 41 35 23 21 35 42 20 31 26 50 41 34 40 45 48 20 20 50 32 44 46 50 40 46 41 48 35 34 37 
1 2 3 4 5 6 7 3 4 7 6 7 2 6 5 4 6 3 5 7 1 7 3 3 6 6 2 3 6 1 6 1 3 3 4 2 1 4 7 6 6 4 5 7 1 3 6 2 6 2 5 4 2 7 2 5 6 3 3 7 6 7 4 2 7 

65 7 4 7
34 35 34 29 34 25 32 44 28 27 45 36 45 36 22 39 49 27 30 30 20 37 34 28 39 38 40 33 41 21 20 46 49 48 35 34 28 26 26 36 30 44 42 42 30 37 33 25 49 33 44 40 41 46 48 29 42 28 37 20 23 26 47 36 35 
1 2 3 4 5 6 7 4 5 5 1 5 5 2 4 2 2 7 2 5 4 4 3 1 5 5 4 3 6 2 1 3 6 2 5 2 2 2 3 1 7 7 2 3 3 3 3 4 5 7 4 6 6 4 2 6 4 7 5 7 4 4 3 7 6 

65 7 4 8
40 37 26 27 28 26 32 21 29 45 43 49 31 23 26 42 39 30 47 40 34 40 32 40 22 22 40 45 37 40 32 36 22 31 32 49 46 48 38 42 44 36 29 22 27 31 39 35 20 32 42 31 28 47 30 44 27 20 37 50 44 24 21 47 48 
1 2 3 4 5 6 7 6 5 3 5 5 2 5 2 7 4 4 6 3 7 4 4 4 5 6 6 1 3 3 5 4 2 3 2 7 5 2 5 6 7 5 6 2 3 3 4 6 7 3 1 7 5 5 5 3 6 1 2 7 6 5 6 4 4 

65 7 4 9
45 34 34 49 36 32 46 31 43 23 23 37 32 33 21 28 25 43 33 43 43 45 33 24 45 24 43 48 34 49 36 46 44 41 44 32 20 24 36 48 29 33 36 46 41 43 38 28 23 49 41 38 31 29 31 33 45 49 27 40 31 37 43 26 24 
1 2 3 4 5 6 7 7 4 3 5 7 7 3 5 2 4 3 5 6 1 6 4 7 2 7 1 1 4 6 7 2 7 4 3 5 1 4 5 1 2 5 6 5 6 1 1 5 1 3 3 2 6 5 1 1 5 4 3 3 2 5 7 2 2 

65 7 4 10
50 29 35 50 23 38 24 29 35 39 38 29 30 47 34 25 34 21 24 39 40 30 38 41 32 33 50 22 20 22 21 39 43 37 47 36 30 39 31 27 29 46 31 49 45 20 33 31 40 37 28 37 21 43 38 46 29 40 50 27 21 50 40 29 25 
1 2 3 4 5 6 7 1 6 7 1 3 7 2 7 3 3 3 2 1 2 1 4 7 2 1 6 1 2 2 7 4 5 2 3 7 5 1 3 4 5 6 1 1 7 7 6 5 5 3 4 5 2 3 4 4 5 7 6 1 1 7 4 2 1 

65 9 1 1
5 20 21 6 21 12 17 2 15 10 12 26 14 30 27 9 15 13 3 22 30 28 8 16 2 11 13 8 18 16 12 17 4 29 7 10 6 1 1 7 18 10 6 3 23 26 25 27 1 29 28 5 16 1 28 24 14 19 18 9 12 17 15 21 30 
1 2 3 4 5 6 7 8 9 3 9 8 6 5 3 5 8 8 2 4 9 3 6 4 3 7 7 2 3 3 2 9 8 4 7 6 3 1 9 6 2 1 4 7 5 7 8 2 1 7 7 2 2 2 9 6 3 6 6 5 6 6 1 8 9 

65 9 1 2
11 29 4 28 6 18 22 23 22 12 18 5 4 12 28 29 19 19 12 18 18 15 16 15 25 23 23 13 11 26 18 23 29 12 30 18 25 8 27 26 19 15 7 24 25 29 9 23 20 1 4 25 22 7 8 8 11 25 6 11 8 17 22 15 20 
1 2 3 4 5 6 7 8 9 4 5 5 1 1 6 9 7 4 2 7 8 8 1 4 3 1 9 6 6 9 1 9 6 1 7 9 2 4 3 4 4 4 2 6 4 5 5 7 1 2 4 8 5 3 9 9 1 4 6 7 9 8 9 9 8 

65 9 1 3
16 29 11 20 9 26 30 26 15 7 25 11 18 13 27 13 30 30 21 4 21 19 4 1 19 5 23 30 5 24 23 19 1 3 4 13 29 16 7 13 18 25 26 20 20 10 29 14 11 25 6 23 8 3 26 6 30 14 14 10 17 10 30 10 18 
1 2 3 4 5 6 7 8 9 6 9 3 7 1 7 5 8 9 1 5 5 2 5 1 4 8 9 5 3 3 7 6 6 1 3 8 9 3 6 4 1 6 9 4 2 9 8 2 5 1 6 7 3 7 2 5 2 4 9 3 9 5 1 8 4 

65 9 1 4
21 6 1 19 26 15 3 5 30 28 10 4 8 11 11 24 8 19 11 2 19 2 18 7 14 19 23 1 15 22 11 13 8 3 23 1 18 9 21 24 4 26 5 16 20 14 8 17 19 2 10 11 26 2 4 24 12 25 12 25 20 15 10 10 19 
1 2 3 4 5 6 7 8 9 7 5 2 7 7 5 1 4 6 5 9 5 1 9 8 8 4 5 2 4 7 3 5 7 9 9 6 5 2 5 2 9 4 4 4 5 3 8 7 1 4 8 6 3 2 4 5 7 2 5 4 4 1 4 4 8 

65 9 1 5
26 2 13 28 25 14 27 14 17 28 22 19 4 20 11 21 14 11 27 3 20 17 20 18 18 26 21 7 16 19 20 24 18 28 27 18 21 2 22 6 19 6 10 16 6 10 21 13 24 18 6 14 28 17 22 16 19 14 22 21 29 11 17 24 1 
1 2 3 4 5 6 7 8 9 9 6 6 4 9 5 9 9 5 9 9 4 7 4 5 3 6 6 3 9 6 5 3 8 6 9 9 1 2 8 8 8 3 4 2 1 5 5 5 5 6 6 5 5 3 3 2 1 9 3 4 3 6 3 5 8 

65 9 1 6
1 24 12 19 17 13 29 3 4 4 3 8 24 23 5 1 15 18 14 20 29 24 2 23 21 26 27 27 2 2 22 3 6 21 30 24 6 20 11 26 12 8 25 28 6 23 13 22 16 10 12 26 2 22 23 17 23 18 24 13 24 27 17 20 23 
1 2 3 4 5 6 7 8 9 1 1 6 1 9 8 9 6 1 6 1 9 6 9 3 3 7 8 6 7 2 7 5 1 9 9 2 1 2 5 7 3 4 8 8 3 2 1 3 3 1 9 4 3 9 2 2 4 9 8 2 2 6 5 5 1 

65 9 1 7
6 2 26 1 27 22 21 18 26 11 17 13 22 3 28 25 7 30 3 7 6 6 25 3 9 15 29 20 17 12 14 11 12 12 15 27 13 10 28 12 12 18 21 11 21 4 8 12 24 23 12 24 6 27 18 20 9 25 23 27 14 30 30 8 14 
1 2 3 4 5 6 7 8 9 3 4 4 4 3 5 1 8 6 9 2 9 3 7 1 3 2 1 7 6 3 7 9 4 9 1 7 4 2 8 5 5 7 2 9 5 7 3 7 9 3 1 5 5 4 3 2 9 8 7 3 6 7 7 1 8 

65 9 1 8
11 16 3 28 5 27 9 13 6 25 7 12 26 24 14 8 12 9 26 21 17 28 13 13 20 19 5 21 2 1 26 12 18 8 27 3 23 11 21 9 20 19 7 25 19 26 12 7 26 22 15 22 16 17 5 19 17 3 16 16 15 16 26 29 30 
1 2 3 4 5 6 7 8 9 4 7 8 8 7 7 2 5 9 2 4 5 6 6 7 1 2 4 2 7 3 4 6 3 5 8 2 7 9 3 2 5 4 6 4 7 7 7 1 7 1 5 5 6 1 3 6 3 2 4 5 2 1 3 8 9 

65 9 1 9
18 17 26 25 23 23 7 17 25 6 19 15 9 20 5 3 5 5 22 24 24 30 9 17 6 6 16 19 7 15 19 1 18 11 14 15 20 13 7 26 13 14 7 14 3 3 7 15 25 25 16 2 3 4 27 1 8 8 3 26 6 15 16 29 9 
1 2 3 4 5 6 7 8 9 6 9 1 9 6 9 9 2 1 8 2 8 4 2 9 4 1 7 3 4 5 5 1 1 4 2 4 8 3 8 9 1 8 5 6 1 3 2 2 8 3 5 2 8 8 6 2 3 8 3 2 5 7 4 5 2 

65 9 1 10
23 5 26 5 26 27 10 14 6 29 20 25 7 7 16 5 14 12 27 17 16 22 24 9 10 21 10 12 15 10 24 4 8 20 24 21 10 1 11 29 7 3 8 10 11 18 29 27 19 6 15 13 13 28 8 26 18 19 28 13 15 10 17 3 11 
1 2 3 4 5 6 7 8 9 8 1 5 3 8 9 8 8 1 3 2 1 7 1 2 1 1 9 5 3 7 8 2 1 9 6 1 6 2 4 1 8 6 5 1 6 8 2 5 3 2 4 1 4 5 5 9 1 4 5 2 3 4 6 1 8 

65 9 2 1
30 23 21 22 23 23 24 15 15 27 18 17 22 15 12 27 12 11 14 15 23 13 15 15 20 23 24 22 17 16 17 12 20 29 29 20 11 23 25 26 22 18 12 12 18 16 13 28 14 28 21 27 23 29 21 23 22 19 28 26 11 26 17 21 29 
1 2 3 4 5 6 7 8 9 1 2 8 7 7 6 6 4 2 2 2 5 7 9 6 7 2 9 9 1 5 5 5 2 2 6 7 4 6 5 8 9 7 5 4 6 4 9 7 8 8 7 8 3 4 3 3 6 8 9 3 9 5 1 8 4 

65 9 2 2
13 25 13 14 26 16 19 10 26 25 14 16 27 25 12 20 15 15 10 12 22 28 21 27 27 22 12 25 23 17 23 29 22 13 24 19 22 19 28 20 27 20 12 27 14 18 30 19 19 13 23 17 13 28 26 14 30 11 30 21 11 23 22 14 22 
1 2 3 4 5 6 7 8 9 3 3 8 9 5 2 9 6 8 7 4 2 3 5 9 5 2 7 3 9 5 1 4 8 1 1 3 8 2 4 1 6 4 1 7 2 1 4 4 2 5 4 7 2 5 6 1 5 1 4 6 1 3 2 7 7 

65 9 2 3
16 28 30 12 10 26 30 15 15 11 24 23 23 13 12 12 15 13 23 23 28 20 23 10 13 27 25 25 12 26 30 29 21 25 17 15 26 20 29 29 23 26 16 19 26 12 24 14 11 26 23 29 22 22 13 16 24 14 20 23 10 10 30 29 20 
1 2 3 4 5 6 7 8 9 4 6 3 9 7 5 6 1 6 1 8 7 8 4 4 5 8 3 9 8 1 6 5 2 5 1 6 7 7 8 2 7 5 7 9 2 6 3 5 8 2 9 6 1 5 8 9 6 1 4 6 8 5 7 1 5 

65 9 2 4
20 17 11 25 16 14 25 15 28 22 23 21 11 12 25 11 18 22 24 16 24 23 26 25 13 11 28 13 27 30 25 27 23 27 22 17 16 21 17 18 19 12 24 19 26 28 27 21 22 12 15 20 11 10 17 22 29 28 20 20 21 15 17 12 10 
1 2 3 4 5 6 7 8 9 6 4 1 5 8 4 7 8 2 2 4 2 4 8 8 1 7 7 5 6 7 6 3 7 5 7 6 2 6 5 9 8 9 4 3 3 8 3 4 7 4 5 7 8 6 9 4 9 9 9 2 7 7 4 3 7 

65 9 2 5
23 25 17 21 26 27 29 22 27 24 29 19 22 14 20 18 17 23 11 17 30 23 11 15 19 27 11 15 12 17 17 22 21 17 13 25 22 24 14 12 29 19 10 25 21 25 27 11 18 28 19 15 24 23 12 28 28 12 17 11 14 14 26 11 14 
1 2 3 4 5 6 7 8 9 7 3 7 1 9 6 7 9 6 7 9 6 6 2 2 6 4 8 2 3 8 3 5 9 7 3 6 8 5 2 6 6 2 5 3 3 6 4 9 1 1 7 4 7 2 6 4 6 8 8 2 4 4 9 8 5 

65 9 2 6
27 12 11 14 11 27 13 29 24 13 16 23 16 25 12 12 25 14 21 24 30 14 19 30 30 20 26 12 16 19 30 21 22 27 27 25 25 13 26 19 19 12 11 29 21 26 28 20 18 24 10 15 13 10 24 21 18 26 20 12 10 17 13 18 30 
1 2 3 4 5 6 7 8 9 9 7 1 8 9 6 8 7 1 8 6 2 8 4 2 3 3 3 9 4 6 3 7 3 6 2 4 8 2 3 7 8 2 9 6 7 6 7 3 1 6 1 8 9 7 8 9 2 3 2 2 3 5 4 5 9 

65 9 2 7
10 20 16 25 22 23 17 25 29 11 15 26 26 26 27 20 22 26 22 18 11 12 27 24 16 14 22 23 28 12 13 12 26 14 21 18 15 10 21 23 12 30 29 28 20 20 18 27 14 14 25 23 29 29 27 24 13 24 16 17 12 18 29 22 20 
1 2 3 4 5 6 7 8 9 1 6 9 3 6 1 6 7 7 6 9 3 6 3 5 4 8 4 3 8 7 2 1 9 3 3 5 2 1 5 7 1 1 2 9 4 1 6 8 3 9 8 1 5 4 9 1 4 5 4 5 4 7 7 9 7 

65 9 2 8
13 13 11 14 23 16 23 10 28 12 30 17 30 16 11 25 27 19 17 26 12 27 26 15 21 15 22 17 21 15 20 26 12 29 16 17 22 27 20 29 24 21 23 13 17 30 14 22 23 27 25 12 24 23 28 26 25 29 24 29 16 28 17 13 27 
1 2 3 4 5 6 7 8 9 3 3 5 5 4 4 5 5 8 8 9 3 1 5 2 4 4 2 4 1 2 2 5 4 8 9 1 5 9 6 9 3 8 2 3 3 7 7 6 6 9 7 9 1 3 5 8 7 8 1 3 3 8 8 9 3 

65 9 2 9
17 29 20 18 14 14 12 30 18 30 10 12 17 18 25 17 27 10 19 29 13 10 29 26 25 20 18 21 24 29 16 16 27 24 13 24 15 12 28 19 27 28 11 26 17 22 23 27 22 15 20 13 21 15 27 18 19 11 27 30 20 22 28 22 27 
1 2 3 4 5 6 7 8 9 4 4 5 6 8 1 4 8 1 3 5 2 4 8 4 3 1 5 1 5 7 7 4 4 6 9 6 6 8 8 2 7 9 6 9 7 8 9 5 7 8 4 5 2 2 3 2 6 3 4 1 8 8 1 4 7 

65 9 2 10
21 22 24 25 25 21 30 28 10 10 28 12 24 21 10 27 10 16 18 19 30 29 22 10 15 22 17 30 10 16 26 28 12 10 28 22 24 18 13 20 13 12 24 16 25 23 19 26 25 10 26 30 17 28 13 13 30 21 15 13 19 18 22 18 13 
1 2 3 4 5 6 7 8 9 6 3 1 6 4 2 5 3 3 3 5 2 7 3 9 4 6 9 1 3 7 3 7 9 4 3 7 7 3 2 8 6 7 2 1 2 7 7 4 9 2 9 5 7 8 5 3 8 5 4 3 2 3 1 1 1 

65 9 3 1
36 43 30 32 48 50 12 8 45 34 29 22 28 20 49 43 37 26 9 48 22 3 43 2 10 49 29 24 22 6 22 20 41 30 32 11 47 12 42 13 3 3 48 11 44 5 19 41 28 18 43 12 12 27 44 6 33 26 8 2 1 24 21 19 6 
1 2 3 4 5 6 7 8 9 8 8 1 8 9 6 8 8 4 3 7 9 4 3 5 9 3 5 4 3 9 2 7 6 9 4 4 6 5 5 8 6 8 9 4 8 1 5 8 8 8 3 5 7 5 9 4 3 9 9 6 3 7 2 3 4 

65 9 3 2
45 17 17 18 47 20 39 27 1 41 41 36 28 1 2 38 18 45 23 19 3 27 40 16 28 23 41 2 28 16 34 31 40 30 34 35 11 6 49 21 44 3 35 15 19 7 3 9 27 11 43 36 20 50 12 10 50 26 17 4 31 17 17 32 14 
1 2 3 4 5 6 7 8 9 9 9 5 5 1 5 7 1 1 9 2 8 8 3 8 5 4 2 8 5 4 6 7 5 5 9 3 1 2 7 3 5 4 1 6 2 4 8 3 8 6 7 8 7 1 9 6 3 4 5 1 5 3 1 5 2 

65 9 3 3
5 46 36 29 46 3 18 16 23 1 22 6 14 38 47 45 39 41 38 32 26 45 44 28 42 38 30 4 44 4 31 3 6 26 39 33 26 12 46 25 45 39 16 46 30 12 13 18 45 41 18 15 11 34 14 12 43 21 12 40 24 25 18 4 26 
1 2 3 4 5 6 7 8 9 2 4 3 6 7 5 4 2 3 1 9 2 8 2 4 6 4 8 3 2 7 2 6 8 3 7 5 6 1 3 8 1 1 4 1 9 6 1 4 3 5 2 1 8 6 6 8 6 2 5 5 6 8 1 5 7 

65 9 3 4
14 45 16 43 22 5 13 39 46 12 26 39 49 9 39 12 7 25 42 3 19 45 1 49 19 39 6 27 11 36 8 34 33 9 12 48 4 27 45 50 34 39 13 16 17 14 25 21 25 47 35 23 48 14 41 43 47 2 48 25 24 24 25 41 24 
1 2 3 4 5 6 7 8 9 4 2 6 2 8 1 2 7 2 7 5 9 8 7 2 8 5 8 9 9 9 3 4 7 1 5 5 7 8 1 7 3 8 3 3 4 4 9 8 4 9 4 4 1 4 9 7 5 7 7 5 6 1 6 2 6 

65 9 3 5
22 33 39 21 10 2 39 21 28 24 21 27 26 50 46 7 8 39 47 39 42 10 5 30 21 48 46 40 37 10 48 21 10 22 10 7 12 38 15 36 14 23 39 47 31 33 38 45 29 23 44 15 33 5 3 36 36 7 29 25 13 7 11 21 17 
1 2 3 4 5 6 7 8 9 5 3 2 8 6 6 1 2 7 8 4 5 5 7 3 5 6 8 1 9 6 2 8 8 6 2 9 4 5 5 1 6 1 9 5 4 9 3 4 4 7 4 8 5 9 2 3 2 5 3 7 4 2 3 2 1 

65 9 3 6
30 45 44 13 41 42 20 8 14 48 1 22 13 8 1 48 20 46 37 11 20 22 50 27 19 6 48 31 18 19 23 33 37 40 8 3 19 30 43 25 9 23 28 12 25 34 2 29 25 34 25 4 42 36 25 20 12 9 46 18 43 12 6 47 24 
1 2 3 4 5 6 7 8 9 7 5 3 1 1 7 1 9 5 9 8 3 8 6 3 4 2 7 6 2 5 2 9 4 6 8 4 8 1 6 7 4 6 8 2 8 9 3 9 9 2 6 4 3 8 2 2 3 7 9 7 7 8 7 9 6 

65 9 3 7
39 34 14 25 2 21 47 20 30 14 30 43 39 18 27 34 18 42 26 9 40 1 27 17 33 27 18 7 25 11 7 36 9 8 46 7 15 47 17 1 20 22 50 17 27 28 42 25 34 8 48 35 10 6 14 35 33 24 11 14 17 18 40 24 25 
1 2 3 4 5 6 7 8 9 8 1 9 8 1 3 7 7 8 8 6 5 1 7 6 2 8 5 5 9 5 4 6 9 2 8 1 6 5 1 2 6 9 7 6 7 1 6 4 5 5 9 6 6 9 2 3 1 9 1 2 9 9 1 3 9 

65 9 3 8
48 26 39 38 18 36 34 20 19 41 23 36 23 28 33 25 29 11 20 22 26 8 10 23 36 30 37 1 27 49 27 28 39 21 6 48 5 34 15 20 41 6 7 43 2 9 44 33 33 31 7 11 37 43 3 38 11 49 21 15 17 41 44 42 45 
1 2 3 4 5 6 7 8 9 1 3 3 2 3 6 5 6 3 5 1 4 2 8 3 5 7 2 1 6 9 6 1 3 1 1 1 1 6 4 5 8 4 9 4 1 5 2 4 7 4 6 4 6 6 8 2 1 4 8 8 2 2 8 4 2 

65 9 3 9
7 36 16 22 35 23 43 39 35 19 35 4 17 1 43 5 49 40 33 14 33 48 7 42 12 13 4 49 20 18 46 9 39 14 16 17 9 40 28 34 13 31 38 26 31 41 40 10 13 16 43 3 24 6 12 29 36 11 6 17 49 33 9 49 39 
1 2 3 4 5 6 7 8 9 2 8 8 7 9 8 6 6 2 2 1 7 1 4 2 1 5 9 1 6 2 2 7 7 2 1 2 9 2 5 8 2 5 5 2 3 9 8 1 6 5 7 2 4 3 7 9 3 1 2 2 4 2 1 2 3 

65 9 3 10
15 35 31 23 17 5 6 14 39 6 12 33 42 35 21 36 19 26 14 29 42 41 14 9 42 22 25 14 30 48 10 34 47 43 33 13 28 47 40 21 30 32 24 47 35 35 47 23 43 9 33 12 18 23 15 2 36 32 36 20 28 48 24 43 27 
1 2 3 4 5 6 7 8 9 4 7 7 2 1 5 5 6 7 9 9 5 2 5 5 1 4 7 1 8 2 6 2 2 6 6 9 4 2 9 9 4 4 7 8 7 2 6 2 5 4 5 9 4 5 7 9 8 5 2 7 3 4 3 3 1 

65 9 4 1
34 43 26 32 30 21 33 28 22 21 48 44 28 23 22 37 20 35 23 43 27 29 26 29 21 36 30 32 49 29 38 33 41 27 29 29 47 48 36 35 50 32 43 20 22 47 38 39 43 39 21 38 20 42 32 22 35 20 24 27 44 49 27 35 36 
1 2 3 4 5 6 7 8 9 5 3 3 6 5 4 7 9 3 1 5 5 2 1 4 7 2 8 7 7 6 6 3 9 7 7 6 6 8 2 2 3 2 8 5 7 8 4 9 4 6 2 7 6 3 8 2 7 4 6 7 1 8 3 8 7 

65 9 4 2
39 42 35 43 50 41 45 43 21 40 32 21 22 29 20 22 36 22 40 42 20 20 49 42 44 30 37 37 25 44 34 22 48 44 50 29 48 45 27 24 39 26 34 20 39 46 40 34 40 48 45 47 43 42 20 49 26 34 39 41 35 20 22 50 49 
1 2 3 4 5 6 7 8 9 7 4 9 3 7 1 3 9 8 7 6 8 1 3 2 9 2 5 9 1 9 8 2 3 5 5 7 8 2 9 7 2 7 7 5 1 4 9 3 9 4 5 4 4 2 7 4 6 2 4 8 6 4 8 8 9 

65 9 4 3
45 29 27 36 41 35 39 26 32 35 34 34 32 21 36 25 31 28 43 27 29 34 33 38 20 40 29 44 27 22 29 38 45 28 31 28 31 23 49 24 42 37 48 20 40 46 20 44 39 45 26 46 38 27 26 33 32 45 46 42 47 39 37 24 35 
1 2 3 4 5 6 7 8 9 9 2 6 1 6 9 6 5 2 9 7 6 3 5 2 8 3 5 1 9 8 1 1 2 2 1 9 1 2 7 8 5 8 7 9 8 3 9 5 9 3 6 9 6 6 2 3 3 8 9 4 6 5 6 9 9 

65 9 4 4
50 33 38 37 39 20 24 38 30 40 45 45 24 33 23 26 49 42 25 21 20 48 44 36 29 30 30 48 21 43 48 48 27 23 35 21 30 28 36 31 48 28 48 37 39 21 43 29 24 36 39 30 41 33 50 42 32 21 45 37 20 28 43 26 44 
1 2 3 4 5 6 7 8 9 1 3 2 4 3 3 4 8 4 9 2 3 5 4 6 4 4 3 6 1 7 2 7 9 7 3 9 5 1 2 1 6 8 1 4 7 5 9 7 4 1 9 8 8 2 7 6 3 2 2 7 8 6 2 7 9 

65 9 4 5
47 41 46 44 38 21 41 23 30 21 38 48 40 50 22 42 37 50 43 33 23 45 42 39 25 48 24 36 40 43 28 38 22 26 31 38 36 48 37 28 45 25 41 33 24 30 35 44 34 31 38 41 27 40 29 37 21 44 25 29 43 29 48 27 21 
1 2 3 4 5 6 7 8 9 9 7 4 1 8 9 9 6 4 5 4 7 4 2 7 2 8 9 5 9 5 1 3 8 4 3 1 9 7 3 1 8 2 9 3 3 4 9 2 2 6 5 2 8 4 7 3 8 8 6 6 8 6 5 3 9 

65 9 4 6
23 22 27 39 48 37 48 26 32 26 50 25 46 36 21 48 47 27 37 31 31 34 37 48 20 47 43 27 29 36 29 20 25 21 28 42 50 35 30 21 46 50 32 27 43 45 44 31 40 25 22 43 50 46 39 33 21 31 44 40 36 24 30 50 43 
1 2 3 4 5 6 7 8 9 2 1 4 3 8 7 8 3 4 9 7 6 3 9 8 1 4 6 4 1 8 4 5 4 1 5 6 3 9 1 5 9 1 7 8 2 4 7 6 6 7 9 6 8 5 8 8 8 9 4 8 1 7 1 3 3 

65 9 4 7
31 33 40 45 20 39 34 27 25 44 23 48 38 41 34 32 44 44 42 25 38 26 44 30 27 45 32 34 44 21 39 29 40 48 45 45 32 32 39 40 39 46 25 49 23 48 50 22 50 46 48 43 43 23 22 35 41 42 24 29 36 48 35 27 25 
1 2 3 4 5 6 7 8 9 5 8 5 4 8 4 5 3 9 6 2 2 3 7 5 8 6 7 8 1 3 5 6 7 7 9 3 5 3 5 7 1 7 5 8 2 3 1 9 7 6 5 8 3 9 5 9 8 8 9 5 4 7 9 8 3 

65 9 4 8
37 43 30 45 42 23 46 42 28 33 33 23 40 23 46 43 30 30 24 43 27 49 24 23 21 33 46 21 30 22 24 47 33 40 32 36 43 20 48 26 47 50 40 34 26 42 49 44 30 28 28 20 37 32 29 23 42 20 46 50 42 26 21 47 35 
1 2 3 4 5 6 7 8 9 6 4 2 2 2 9 5 7 9 2 5 8 2 8 1 5 6 9 2 8 5 8 8 1 5 7 9 1 3 3 2 1 9 9 8 5 1 6 5 7 2 3 6 6 8 1 2 5 5 4 7 9 1 7 1 8 

65 9 4 9
42 35 33 35 30 43 42 35 35 24 39 43 47 26 22 29 31 41 33 38 40 40 22 43 42 31 23 28 27 23 46 24 28 42 35 20 37 41 47 25 39 30 27 31 48 30 44 30 35 38 35 20 40 39 33 39 46 43 27 36 35 24 31 24 31 
1 2 3 4 5 6 7 8 9 8 4 7 5 8 1 7 8 3 5 3 9 6 1 1 8 2 1 2 2 9 5 2 7 2 9 9 2 1 4 8 2 5 1 9 8 4 4 4 2 9 3 6 2 8 9 2 1 7 4 4 1 3 8 1 5 

65 9 4 10
47 22 45 21 49 36 36 20 30 46 43 27 28 48 45 35 44 32 41 23 43 33 49 28 30 36 42 36 23 22 43 29 49 39 23 27 50 36 44 49 35 34 25 21 26 33 34 37 29 36 42 43 48 50 40 35 47 32 21 23 40 22 25 23 22 
1 2 3 4 5 6 7 8 9 9 8 6 5 7 4 6 3 1 7 2 7 3 8 3 5 2 2 2 2 9 6 6 1 7 8 8 5 9 5 3 4 2 1 7 5 7 6 1 3 1 8 9 5 4 9 8 9 6 7 3 7 6 1 2 4 

90 3 1 1
2 30 26 5 12 26 20 21 13 29 4 18 20 2 12 10 26 21 6 13 15 29 20 27 30 4 25 7 17 26 9 18 9 27 29 24 10 2 3 21 28 10 13 7 23 21 1 18 15 14 11 14 2 27 13 7 14 24 13 1 2 26 20 23 26 17 25 14 5 14 27 13 27 2 15 24 15 28 26 5 4 29 5 4 12 19 29 29 26 15 
1 2 3 1 3 3 1 1 3 1 2 1 3 2 1 3 1 3 2 1 3 3 3 3 1 3 3 1 3 2 1 3 1 1 1 2 1 3 3 1 2 1 2 3 2 2 2 3 1 2 3 3 3 2 3 3 1 2 2 3 1 2 1 1 2 2 1 2 1 2 1 3 3 3 3 2 1 3 1 2 2 2 3 1 1 3 2 1 2 3 

90 3 1 2
11 30 14 5 19 11 16 24 6 22 14 27 20 26 11 4 21 10 11 12 7 9 19 2 5 9 11 6 9 28 24 21 19 30 12 18 9 28 16 7 11 15 11 4 16 28 16 21 12 20 16 17 29 19 11 13 22 8 15 29 21 5 14 9 20 23 8 7 22 10 18 30 18 17 2 10 20 6 3 2 23 22 16 18 18 5 17 25 6 30 
1 2 3 2 1 3 3 2 1 3 3 2 1 1 3 3 3 2 3 3 1 1 3 3 1 2 1 2 2 1 2 3 3 2 2 2 1 3 3 3 3 3 1 1 3 3 3 3 3 3 1 1 3 1 1 3 2 2 2 2 3 2 2 1 2 2 2 3 1 2 2 3 2 1 3 2 3 1 3 3 2 1 1 2 3 3 2 1 3 3 

90 3 1 3
18 7 22 30 27 26 4 5 19 3 20 26 28 24 8 16 13 13 29 15 17 4 1 16 24 23 8 5 18 11 4 17 7 9 13 5 26 16 4 13 6 3 29 7 24 1 21 12 18 2 15 8 8 11 19 18 13 2 4 29 12 4 25 8 5 11 20 24 28 18 30 18 6 24 26 21 12 25 8 12 22 2 1 12 26 30 28 22 23 22 
1 2 3 3 3 3 1 3 3 2 3 1 3 2 3 1 2 3 2 3 2 2 3 2 3 3 2 2 1 2 2 3 1 3 1 1 1 1 2 3 1 2 3 3 1 2 3 2 1 2 1 1 2 2 3 1 3 2 1 2 3 2 3 3 2 2 3 3 1 1 3 1 2 1 3 1 2 1 3 3 1 3 1 2 2 1 1 2 2 2 

90 3 1 4
25 14 19 9 10 4 3 2 30 25 30 1 28 28 26 7 4 4 24 6 30 23 16 4 17 9 21 12 2 4 24 6 22 12 17 20 14 22 25 9 24 9 24 2 18 22 8 3 25 30 13 17 25 4 24 15 27 11 18 1 3 14 19 17 22 19 29 19 25 3 29 14 27 19 28 19 1 21 4 19 20 23 2 21 12 2 5 6 3 7 
1 2 3 3 1 1 1 3 3 3 3 3 3 3 2 1 3 2 3 1 2 2 1 2 3 2 3 1 3 1 2 1 3 3 1 2 3 2 1 3 2 3 1 2 1 3 3 2 3 3 3 1 1 1 3 2 3 2 2 2 3 1 1 2 3 2 3 2 2 2 1 3 3 1 1 1 2 1 3 1 1 2 1 3 3 2 3 3 3 1 

90 3 1 5
2 29 9 12 18 16 14 15 24 25 13 7 10 10 27 21 23 13 23 5 1 16 14 9 30 14 20 27 16 15 9 16 26 24 14 12 28 14 10 28 24 27 19 11 12 28 30 16 16 20 23 23 21 21 19 23 16 12 7 10 11 12 12 29 13 22 22 9 27 22 21 7 21 5 23 19 28 2 27 4 29 18 6 19 22 29 5 23 17 9 
1 2 3 1 1 2 2 1 2 3 1 1 2 3 1 3 2 2 2 3 3 1 1 1 2 2 1 1 2 3 2 3 2 2 3 3 3 3 1 1 2 1 3 2 2 2 3 1 2 3 2 1 2 1 3 1 2 2 2 2 3 2 2 1 1 3 1 2 1 3 1 2 2 2 1 2 3 1 3 1 3 3 3 3 2 2 1 3 1 2 

90 3 1 6
13 2 5 13 15 4 23 1 29 12 29 4 10 21 22 28 21 6 29 14 13 10 27 19 22 24 25 14 13 22 19 23 26 5 2 17 6 20 7 10 13 16 21 15 21 3 29 13 14 11 8 28 3 22 20 3 29 5 25 2 22 1 22 2 3 28 22 22 14 4 4 24 22 22 10 2 16 20 26 16 7 12 9 22 26 4 27 21 12 26 
1 2 3 2 3 3 3 1 3 2 3 3 3 3 3 2 3 1 3 3 2 2 2 3 1 2 3 3 1 3 2 1 3 1 1 3 3 2 3 2 2 1 3 2 1 1 3 1 2 1 1 2 3 3 2 1 2 2 2 3 1 1 2 2 1 3 1 3 3 1 3 1 1 3 2 3 1 1 2 3 3 3 3 2 1 2 1 3 1 2 

90 3 1 7
14 22 22 10 28 2 10 14 13 12 21 2 3 11 8 6 1 9 7 19 11 15 5 6 20 18 22 20 11 5 16 30 22 5 30 21 8 28 22 6 21 20 23 16 15 7 26 14 14 5 25 28 6 15 27 13 26 29 21 16 16 14 20 16 1 19 15 1 19 16 27 8 6 15 27 5 3 20 9 22 24 3 28 19 5 30 11 16 15 6 
1 2 3 2 3 1 2 3 1 2 1 1 3 1 2 3 1 3 1 2 1 1 1 2 2 1 2 1 3 2 1 2 3 1 3 1 2 3 3 2 3 2 3 3 1 3 3 2 2 3 3 1 3 1 2 3 1 1 3 3 3 2 1 2 1 1 2 2 2 2 1 2 3 1 2 3 1 3 1 2 1 2 2 2 3 3 1 2 3 2 

90 3 1 8
25 6 12 16 13 15 26 17 9 12 30 18 27 8 24 29 17 30 11 16 7 12 16 6 15 27 14 13 20 12 26 6 20 28 15 14 8 12 4 24 11 10 28 27 20 17 15 9 10 13 28 2 21 6 1 28 3 12 13 4 27 24 22 6 23 2 7 14 3 2 13 12 19 6 28 15 26 17 17 14 30 10 3 18 10 27 22 6 12 5 
1 2 3 3 1 1 1 3 3 1 1 3 2 2 3 1 2 2 3 2 2 2 3 3 1 1 3 3 1 1 3 2 1 3 1 2 3 1 3 3 2 1 3 1 3 1 2 3 2 1 1 2 3 3 3 2 3 2 2 2 3 3 3 3 2 2 2 2 2 2 1 2 3 3 3 2 1 2 1 2 1 3 1 1 1 2 3 2 2 1 

90 3 1 9
2 7 10 12 27 1 18 25 17 10 6 22 26 4 28 1 10 30 30 27 18 30 28 26 18 13 28 28 6 15 9 24 29 9 2 4 13 17 1 20 4 14 1 1 25 30 13 25 22 4 30 30 8 23 25 24 23 5 9 9 16 3 21 17 6 17 23 24 28 17 23 28 23 30 13 1 7 27 16 11 3 10 8 26 25 25 18 7 2 6 
1 2 3 1 2 3 2 2 1 1 1 3 1 3 2 3 3 3 2 3 2 2 1 2 3 3 2 3 1 3 3 2 2 1 3 3 1 1 3 2 2 1 2 2 3 1 1 1 1 1 3 3 3 3 1 2 2 1 2 1 1 1 1 3 1 3 1 1 1 2 1 2 3 3 3 3 1 3 1 2 1 3 2 3 1 1 3 1 2 3 

90 3 1 10
9 7 1 1 4 8 3 9 29 20 10 29 12 28 21 11 19 19 15 17 27 12 8 20 18 22 9 30 29 26 12 30 9 12 25 11 28 12 15 17 20 20 20 9 30 23 25 16 12 14 29 9 7 8 23 15 10 25 3 26 25 3 10 4 30 18 21 7 27 5 13 6 13 26 5 9 28 14 8 14 10 13 21 21 12 18 19 9 25 21 
1 2 3 2 2 3 2 3 1 2 3 1 1 1 1 2 3 2 2 2 1 2 2 1 1 2 2 2 2 3 1 3 1 3 1 1 3 1 1 1 3 2 2 1 1 3 1 3 3 1 3 2 1 3 3 1 1 2 2 1 2 1 1 3 2 3 3 2 2 3 3 2 2 3 1 2 1 1 3 1 3 3 3 1 2 3 3 2 2 3 

90 3 2 1
22 19 12 22 15 13 30 10 30 29 21 14 28 10 15 30 26 22 19 11 11 30 19 22 22 30 10 13 13 20 25 18 16 11 22 30 22 27 29 23 12 18 29 24 26 18 24 12 25 19 14 22 25 17 12 27 20 13 20 29 24 19 29 13 28 24 25 22 19 27 11 20 18 28 21 13 30 26 29 19 14 13 16 23 10 24 26 14 18 28 
1 2 3 3 1 2 2 3 2 3 2 2 3 2 2 1 2 2 1 3 3 1 1 2 3 2 3 3 3 1 1 3 2 1 3 1 2 2 2 2 2 1 3 1 2 1 1 2 1 3 3 2 1 1 1 3 2 1 2 1 2 2 2 3 3 3 2 2 2 3 3 3 2 3 1 2 2 2 1 3 2 3 2 1 3 2 2 1 3 2 

90 3 2 2
27 11 15 15 13 10 12 15 13 30 11 23 20 11 28 28 22 20 18 11 30 18 18 30 15 25 23 12 19 18 24 16 28 27 12 23 15 12 11 17 16 30 27 17 25 24 14 27 29 10 30 23 10 19 23 17 11 15 12 23 23 12 23 28 13 10 10 14 22 10 15 15 26 25 28 24 22 12 16 20 19 23 15 21 30 19 21 23 12 20 
1 2 3 3 1 2 3 1 3 1 2 3 3 2 3 3 1 1 2 1 3 3 2 1 2 1 2 2 3 1 2 1 2 3 1 1 1 2 1 2 2 1 3 1 3 2 2 1 1 1 3 2 3 2 3 3 2 1 2 1 1 1 2 3 1 3 2 1 1 2 1 3 3 2 2 1 2 1 3 3 1 2 1 1 2 2 2 1 1 2 

90 3 2 3
12 28 21 17 11 20 23 26 19 28 29 15 14 17 14 25 26 13 16 26 30 27 26 11 24 24 28 12 21 24 25 18 14 25 22 16 15 29 11 10 22 15 21 21 20 20 28 19 23 16 15 16 30 17 15 11 25 19 10 15 21 21 14 17 22 14 27 15 15 16 30 10 14 21 17 15 28 25 30 27 16 10 27 22 26 20 29 23 21 20 
1 2 3 1 1 3 2 2 3 2 2 3 3 1 2 1 1 2 2 2 1 1 3 2 1 1 3 1 2 1 3 3 2 1 1 2 1 2 3 3 3 3 1 2 2 1 2 1 2 1 1 1 2 3 1 3 1 3 2 2 2 1 3 2 1 3 1 1 3 3 2 3 1 1 2 2 2 3 2 2 1 1 3 2 1 3 3 3 3 2 

90 3 2 4
16 18 20 24 11 21 12 18 21 18 28 10 25 29 27 15 27 16 25 20 20 23 24 27 27 14 21 30 13 21 11 23 15 16 14 21 11 13 19 28 29 25 29 23 11 28 24 24 23 30 19 15 30 27 27 23 13 17 14 27 16 21 27 11 13 28 18 17 10 16 28 19 18 26 14 28 28 29 20 11 30 19 24 30 10 30 24 18 29 15 
1 2 3 2 2 3 2 1 1 2 3 3 1 1 2 2 2 3 3 3 2 3 2 2 3 1 3 1 2 2 3 3 3 1 1 1 1 2 1 1 2 1 2 2 3 2 2 2 1 1 1 2 3 1 1 1 1 1 3 3 1 1 1 2 3 1 1 2 2 1 2 2 3 2 2 1 1 2 3 2 2 3 3 1 1 1 1 3 1 3 

90 3 2 5
23 14 15 29 15 13 21 19 13 26 22 21 13 18 24 24 22 29 12 12 12 17 14 25 29 14 26 13 25 28 21 20 29 28 16 11 12 27 16 13 25 24 23 30 11 28 14 23 13 15 16 14 10 24 28 13 19 21 30 18 13 14 18 15 15 22 27 16 15 12 10 25 26 21 19 23 22 11 12 18 20 14 30 15 10 13 15 26 12 23 
1 2 3 3 2 3 1 3 3 2 2 1 2 1 2 1 3 3 1 2 3 2 2 1 1 1 3 1 2 3 1 2 1 1 3 3 3 2 2 2 2 1 1 2 3 1 2 1 2 3 3 1 3 3 3 2 3 1 1 1 3 1 2 3 2 2 1 2 3 2 1 3 2 3 1 3 1 2 2 3 3 3 3 1 2 1 1 3 3 1 

90 3 2 6
27 19 14 14 17 20 28 20 11 18 17 29 29 15 13 17 27 14 16 14 14 29 24 21 21 17 15 11 20 29 13 27 28 25 24 20 13 26 16 28 20 29 15 30 20 10 17 16 24 12 24 28 28 22 24 12 27 29 20 20 30 29 24 23 17 14 25 11 15 30 12 22 20 16 22 21 20 30 11 15 21 22 23 30 17 10 28 17 30 19 
1 2 3 3 3 2 2 3 1 2 3 1 2 2 3 2 1 3 2 3 1 1 1 1 3 3 1 2 2 3 3 3 2 3 3 1 3 2 3 1 1 3 1 2 3 1 2 2 2 2 2 3 2 3 3 2 1 1 3 3 2 3 1 3 3 2 2 2 3 3 3 2 3 2 2 3 1 2 3 1 1 3 2 3 1 1 1 1 2 2 

90 3 2 7
11 23 27 21 30 29 25 24 26 24 20 15 29 15 14 10 14 21 30 19 16 22 11 18 21 23 16 22 20 28 18 25 13 26 29 15 15 25 16 11 22 23 11 16 17 26 16 19 21 15 14 27 13 14 24 27 24 25 19 22 26 13 17 18 27 19 12 18 26 22 22 16 14 30 22 11 14 30 13 19 13 24 30 19 29 16 15 30 14 24 
1 2 3 1 3 2 1 2 1 1 3 3 3 2 3 1 2 1 1 3 3 3 2 3 3 3 2 3 1 1 2 2 1 2 2 1 3 2 2 3 1 1 3 2 3 1 2 2 3 3 1 2 3 2 2 1 1 2 2 1 1 3 1 1 3 3 2 3 1 3 1 3 3 3 3 3 1 1 3 1 2 3 2 3 2 3 1 1 1 3 

90 3 2 8
16 10 29 13 19 11 16 27 20 18 17 19 28 11 29 21 21 28 17 15 29 12 29 23 20 25 28 13 30 22 13 11 28 21 24 10 22 14 16 11 14 20 21 13 16 12 20 15 25 27 13 29 11 13 21 20 23 13 29 16 13 17 29 15 17 25 29 14 23 25 12 25 14 13 19 26 16 25 23 30 27 10 15 26 16 28 13 16 20 23 
1 2 3 2 2 2 3 2 3 2 1 2 1 1 3 2 1 2 3 1 1 3 3 3 3 1 3 1 1 3 2 1 1 3 2 2 1 2 1 3 2 1 1 3 1 3 3 3 2 1 3 3 2 3 2 2 2 2 2 1 1 2 1 1 2 3 3 2 2 3 3 2 1 2 3 2 1 2 2 3 1 3 3 2 2 2 3 3 3 3 

90 3 2 9
26 21 21 27 28 15 27 12 17 10 12 14 30 10 29 12 17 16 30 24 25 16 16 28 29 30 29 15 23 24 23 22 10 29 24 23 28 21 28 27 18 27 25 18 12 10 16 30 11 27 20 10 28 25 12 21 24 24 18 19 21 10 19 17 16 11 29 14 16 24 21 19 26 30 27 11 24 19 22 15 15 22 12 25 10 23 22 22 17 21 
1 2 3 3 3 2 1 2 2 3 3 3 1 3 1 3 2 3 1 2 2 2 1 3 3 2 2 1 2 1 2 2 1 1 3 1 2 3 1 2 2 3 3 1 3 2 1 3 3 2 1 3 3 3 2 2 1 1 2 3 1 1 1 2 3 1 2 3 1 3 3 1 3 2 2 2 3 2 3 3 2 2 2 2 2 2 3 3 2 2 

90 3 2 10
10 16 11 11 25 22 17 10 18 15 16 24 11 29 15 17 27 14 20 16 29 19 16 14 28 24 12 30 19 27 13 16 21 15 20 18 14 23 18 26 21 17 30 16 21 30 10 29 21 20 16 21 17 15 25 17 15 25 30 21 12 10 22 16 24 16 11 27 18 11 12 13 23 14 21 14 26 25 19 16 16 30 16 15 25 20 25 27 27 18 
1 2 3 1 1 3 1 3 2 3 2 1 2 3 1 2 1 3 3 3 2 3 3 1 2 3 3 2 3 3 1 2 2 1 3 1 2 1 2 1 3 1 1 1 2 3 1 2 2 2 3 3 2 3 3 2 3 3 3 1 3 1 3 2 3 2 3 3 1 1 3 1 3 3 2 1 3 3 2 1 1 1 2 1 1 3 1 3 2 1 

90 3 3 1
17 18 50 3 15 40 7 36 25 16 10 41 29 33 18 23 47 6 46 2 41 26 29 47 17 10 10 24 26 13 8 30 30 48 24 23 5 49 31 25 4 47 34 32 21 47 23 41 26 12 28 32 48 33 49 6 1 46 9 28 48 31 47 50 49 16 37 16 33 43 5 40 30 47 27 24 46 43 11 44 4 29 4 2 1 40 24 15 50 45 
1 2 3 2 3 2 2 1 2 2 3 3 3 1 1 2 1 1 1 3 1 2 3 3 3 3 1 2 3 1 1 3 1 1 1 2 1 2 2 3 1 2 2 2 2 1 3 2 3 3 2 1 3 1 1 3 3 2 2 1 2 1 3 1 1 1 2 2 3 3 2 2 1 3 3 1 2 3 2 1 3 3 3 3 3 3 2 2 3 2 

90 3 3 2
29 36 11 31 16 43 2 29 25 9 45 10 6 32 35 4 41 30 50 46 30 12 32 8 44 20 13 27 1 6 36 31 19 32 3 41 50 37 32 50 20 23 24 18 19 41 40 11 36 23 23 20 5 38 23 30 19 37 42 11 44 19 8 5 6 44 49 43 34 6 32 50 48 50 29 28 14 16 21 39 37 48 19 1 4 22 21 45 24 2 
1 2 3 3 1 3 3 1 3 1 2 3 2 1 3 2 3 2 1 2 3 1 2 3 2 3 2 3 3 3 1 1 1 3 2 2 2 3 2 3 3 1 1 3 2 1 3 3 1 1 2 3 3 1 3 3 2 2 1 3 2 1 3 3 3 1 3 3 1 1 3 1 3 1 2 3 1 1 3 3 3 2 2 3 1 3 2 2 3 1 

90 3 3 3
41 37 42 47 38 49 4 11 14 12 35 12 35 1 4 7 30 47 8 30 44 30 4 33 10 5 34 42 3 19 44 47 23 23 19 14 26 43 41 45 13 15 13 25 30 19 38 36 50 41 28 28 48 46 25 4 48 20 7 40 26 3 4 23 26 26 20 38 31 2 8 15 17 30 5 15 36 44 46 40 25 4 20 30 26 37 4 22 49 9 
1 2 3 3 3 3 3 1 3 3 1 3 2 3 2 3 1 1 1 1 3 2 2 1 1 1 3 1 1 3 2 1 3 3 1 3 2 1 1 3 3 2 2 2 2 1 1 2 3 2 2 2 3 3 2 1 2 2 2 1 2 1 2 3 2 2 3 1 2 1 2 3 2 2 3 2 2 1 2 2 2 3 3 2 2 3 2 2 3 1 

90 3 3 4
8 30 47 23 8 42 35 26 8 37 31 21 1 12 30 26 7 45 8 34 18 19 29 10 32 42 31 14 7 37 27 45 49 6 23 39 14 23 26 22 1 13 45 32 12 19 1 13 25 12 15 5 37 50 35 9 38 48 18 15 13 4 31 43 49 24 14 44 33 11 11 11 50 39 30 28 11 14 44 36 6 7 36 33 45 10 31 41 21 47 
1 2 3 1 2 2 3 3 3 1 1 3 2 3 1 2 3 2 2 3 3 2 3 2 3 2 1 1 3 3 2 3 2 2 1 1 2 1 3 2 3 2 2 2 3 3 2 2 3 3 2 2 3 1 2 1 3 1 1 3 2 1 3 1 1 3 2 1 3 3 1 2 1 2 1 2 2 1 3 2 1 3 1 3 3 3 3 1 2 1 

90 3 3 5
20 1 2 37 1 22 10 42 17 40 29 13 38 46 20 47 22 20 28 19 22 23 7 19 29 32 14 46 45 32 1 27 11 7 26 5 25 29 17 46 38 3 42 34 16 14 16 7 26 26 2 12 14 26 5 5 41 44 33 43 39 46 16 44 37 45 29 40 21 42 15 14 18 25 22 31 36 19 8 3 50 27 38 44 4 7 47 40 13 2 
1 2 3 2 2 1 3 3 1 1 1 2 2 3 3 3 3 1 1 2 1 2 1 1 2 3 3 3 2 2 3 1 3 2 1 2 3 3 1 1 1 3 1 1 3 3 3 1 1 1 1 1 1 2 1 1 3 3 3 3 2 2 2 2 3 2 2 2 1 1 3 2 1 1 2 3 2 1 1 2 2 2 3 2 2 3 1 2 3 1 

90 3 3 6
32 46 22 21 9 5 6 11 41 17 26 39 16 40 41 7 49 37 44 19 22 27 1 45 45 43 37 10 42 36 43 38 9 39 8 44 39 19 34 16 25 8 34 45 42 20 8 31 18 8 25 14 11 48 21 46 8 42 38 28 40 1 7 38 44 17 21 46 7 8 37 31 36 15 4 48 41 21 32 48 7 18 35 48 33 30 45 2 41 33 
1 2 3 3 3 1 3 3 1 3 3 3 1 3 3 2 2 1 2 1 3 3 3 3 1 3 1 2 2 2 3 3 2 3 3 3 2 2 2 2 3 2 2 3 2 1 1 3 1 2 1 1 3 2 3 3 1 3 1 2 1 3 2 1 1 1 3 1 2 2 3 2 1 3 1 2 3 1 3 1 1 3 2 3 1 2 3 3 2 1 

90 3 3 7
44 14 32 16 26 46 30 25 50 24 7 34 7 6 14 36 22 3 45 8 39 20 2 35 26 25 7 8 36 47 42 10 12 41 13 50 3 33 27 26 20 5 12 40 49 50 21 14 15 36 25 3 48 31 46 25 40 46 23 26 11 17 28 29 12 7 46 23 18 30 44 19 22 45 3 13 3 42 32 46 39 2 22 8 44 14 14 45 30 49 
1 2 3 3 2 2 1 2 3 2 1 2 2 1 2 3 3 2 2 2 1 2 3 2 1 3 2 1 1 2 1 2 1 3 2 2 2 1 2 2 2 1 3 3 1 1 2 3 3 2 3 1 1 2 3 1 3 3 3 2 1 2 3 1 2 2 3 1 3 3 2 3 3 3 3 3 3 2 3 2 2 3 3 1 2 1 2 2 2 1 

90 3 3 8
5 20 1 21 18 27 13 4 13 24 11 21 38 23 20 24 21 7 22 13 47 11 34 35 29 44 3 5 10 11 2 10 11 40 13 45 1 34 15 8 35 30 3 5 21 36 45 12 26 34 34 28 7 18 8 32 16 10 49 12 49 33 27 13 46 37 16 10 12 27 8 13 3 40 11 28 35 38 27 3 48 45 23 21 21 17 23 27 34 22 
1 2 3 1 3 1 2 2 1 2 1 1 1 1 3 3 3 2 3 3 2 1 2 2 2 3 1 3 1 2 2 1 1 3 2 2 3 3 1 1 3 2 2 3 2 3 1 3 1 1 1 1 1 3 1 2 1 1 3 1 2 2 2 1 1 1 2 3 3 1 3 3 2 1 1 3 2 1 1 2 2 2 1 3 3 3 3 1 3 1 

90 3 3 9
17 18 19 39 43 5 33 16 17 12 41 3 10 6 27 41 17 48 24 7 35 27 1 46 45 42 36 42 39 5 17 27 32 35 14 34 10 49 45 43 46 46 7 30 41 15 12 8 41 50 37 7 50 48 16 3 3 1 10 25 39 30 16 26 43 10 23 11 27 36 34 44 16 1 48 11 16 25 28 20 41 19 6 37 4 26 36 20 28 13 
1 2 3 2 3 2 2 2 2 2 2 3 1 2 2 1 1 3 1 1 3 3 2 1 2 3 2 1 2 1 2 3 3 3 2 3 3 3 3 1 2 3 3 3 2 2 1 3 3 3 3 3 1 3 3 2 2 3 2 1 1 3 1 3 1 2 1 2 3 3 3 3 2 2 3 2 1 1 2 3 1 3 3 2 1 3 1 2 3 2 

90 3 3 10
29 19 1 5 15 11 34 49 6 14 31 5 40 25 46 45 6 15 32 41 49 45 23 20 11 27 7 7 40 17 25 42 35 26 31 6 36 6 4 38 39 37 46 38 2 43 10 33 6 19 42 15 42 6 17 27 32 34 24 4 21 14 12 44 12 42 45 7 24 32 10 8 35 31 23 47 38 3 2 21 29 25 7 16 26 41 20 47 3 20 
1 2 3 3 2 3 1 3 2 2 3 1 1 1 2 1 1 3 1 3 1 3 1 1 2 1 1 2 1 1 3 1 1 1 1 2 1 2 3 1 1 3 1 3 2 2 1 2 2 3 3 1 1 3 1 1 3 2 3 2 2 2 2 2 1 1 3 3 1 3 1 2 3 3 2 2 3 1 2 3 1 3 3 2 1 1 1 1 2 1 

90 3 4 1
44 29 46 39 36 20 24 44 45 38 41 43 33 38 49 37 38 23 23 29 38 45 43 39 40 34 39 26 21 40 26 35 49 35 38 26 35 50 35 37 47 44 26 33 34 45 20 41 38 50 43 35 31 25 45 33 23 29 50 25 48 29 38 28 33 20 31 46 20 30 29 30 41 42 36 35 43 28 28 23 27 24 46 34 24 26 39 31 46 45 
1 2 3 3 3 1 3 2 3 2 3 3 1 1 2 2 1 3 2 2 1 2 3 2 2 1 1 1 3 3 1 2 1 2 3 3 3 3 1 1 2 1 1 2 3 2 1 2 3 3 2 1 3 3 3 2 3 3 3 1 3 3 1 3 3 3 2 1 3 2 1 3 3 3 2 3 2 1 3 3 1 1 2 2 2 1 1 2 2 3 

90 3 4 2
20 27 30 39 39 45 34 41 24 48 47 44 44 24 47 33 37 37 46 25 32 26 46 35 31 39 26 35 22 45 32 40 49 48 34 36 39 40 40 28 33 45 50 26 41 44 27 21 39 27 35 32 32 33 44 30 43 25 25 32 22 48 44 47 25 27 37 50 31 47 24 49 35 35 44 26 48 20 43 37 21 36 29 27 20 28 38 29 28 31 
1 2 3 1 2 1 1 2 3 3 3 2 3 3 1 1 2 3 2 1 3 2 3 2 3 3 3 3 3 2 2 2 2 1 2 3 1 1 2 3 3 2 3 2 2 1 3 2 3 2 2 3 2 2 1 1 1 2 2 1 1 2 2 3 2 2 2 3 3 1 3 2 3 2 3 2 1 2 2 2 3 1 1 2 3 3 1 3 1 1 

90 3 4 3
29 46 50 45 29 21 47 31 31 42 34 39 41 30 32 40 30 45 30 39 20 41 20 21 43 20 35 41 24 38 33 42 42 33 48 36 31 28 46 40 21 30 21 45 33 41 45 37 45 34 31 46 30 43 33 33 40 22 23 43 50 29 22 35 22 44 28 48 50 23 23 38 24 34 41 24 26 47 27 20 36 45 45 30 41 37 26 34 43 22 
1 2 3 2 1 1 3 3 1 2 2 2 1 1 1 1 2 3 1 1 3 2 1 2 3 1 2 2 3 1 1 1 3 2 1 3 1 3 3 2 3 3 2 3 3 1 3 2 3 3 1 2 2 1 2 2 3 2 3 3 3 1 2 3 3 3 2 1 3 1 1 1 2 1 1 1 2 3 3 2 3 3 3 1 1 2 2 1 2 1 

90 3 4 4
36 39 28 25 32 41 22 21 31 38 29 24 20 21 32 25 26 24 35 23 33 24 45 41 41 24 32 32 42 35 50 27 23 38 31 41 22 32 37 38 28 33 43 44 24 29 38 36 31 28 30 33 50 20 24 26 21 26 31 42 45 42 28 20 29 23 33 46 43 35 47 25 34 45 41 25 46 44 40 31 46 30 49 40 28 46 21 20 21 26 
1 2 3 3 3 2 1 3 3 1 3 2 2 2 1 2 3 2 2 1 2 2 2 1 3 2 1 3 3 1 2 2 3 1 3 2 3 2 2 1 2 1 2 1 3 3 1 2 2 2 1 1 1 2 2 2 2 1 3 1 3 2 3 2 1 2 1 3 2 2 1 3 2 2 1 3 2 1 3 1 2 2 2 3 1 1 2 1 1 1 

90 3 4 5
47 41 28 34 32 49 23 26 50 28 45 42 46 25 39 24 42 21 29 20 48 26 33 35 20 41 41 43 42 37 30 48 40 37 26 45 26 44 39 21 27 46 24 40 49 47 45 36 25 32 37 50 23 41 23 31 50 34 25 32 20 50 31 20 37 43 42 35 49 35 23 20 22 37 40 22 25 40 23 23 25 41 48 38 50 42 50 50 47 30 
1 2 3 3 2 2 1 3 1 1 3 3 2 2 2 1 1 3 2 1 1 3 2 1 1 3 3 1 1 1 3 1 1 3 3 1 2 1 3 1 2 3 2 1 2 2 1 2 2 3 1 3 3 3 1 3 1 1 2 2 1 1 2 1 2 2 3 3 1 1 2 3 3 1 3 1 2 3 2 3 2 2 2 1 2 3 1 2 1 3 

90 3 4 6
23 35 33 35 21 31 33 48 45 48 48 47 32 43 29 32 36 33 44 22 42 41 33 37 32 37 40 50 27 20 50 44 29 40 50 27 35 34 43 25 38 38 28 30 22 47 37 30 23 31 28 20 32 35 29 46 35 36 49 30 22 41 32 29 47 31 44 49 37 46 39 39 23 40 31 38 27 36 25 43 47 37 20 29 39 44 22 47 31 45 
1 2 3 1 1 1 1 1 3 3 3 3 3 2 1 2 2 3 3 2 3 1 1 3 1 2 3 3 3 1 3 1 2 1 2 2 3 3 2 3 3 1 1 2 1 1 1 3 1 2 3 1 2 3 1 2 3 3 3 3 2 1 1 2 1 1 2 3 3 2 3 2 1 3 1 2 2 2 3 2 1 1 1 1 1 3 2 1 3 1 

90 3 4 7
30 36 23 24 37 31 33 45 36 39 20 49 48 31 46 46 29 20 29 49 49 32 22 47 30 42 37 22 30 47 49 28 46 23 48 24 42 22 39 47 32 33 41 27 48 29 50 41 27 39 30 27 23 46 40 29 39 33 47 44 43 35 41 50 26 20 49 28 33 45 24 42 21 34 26 29 39 44 30 50 48 29 26 20 27 23 28 50 28 50 
1 2 3 2 3 2 2 2 3 3 3 3 1 1 2 2 1 3 2 1 3 1 2 2 1 2 1 3 2 1 3 2 2 2 2 3 3 3 2 3 3 2 2 1 1 2 1 1 1 3 1 3 3 2 2 2 1 3 1 2 2 1 1 2 2 1 3 3 1 3 3 1 3 1 1 2 1 2 1 2 1 3 2 1 3 3 1 3 3 2 

90 3 4 8
38 40 28 39 38 24 43 43 33 33 22 33 47 36 41 46 44 50 44 27 36 37 31 50 30 37 35 40 29 38 37 26 33 21 31 25 46 32 42 21 38 49 35 48 34 47 20 48 36 49 25 26 30 22 39 35 24 23 23 42 31 25 33 50 34 30 28 27 31 29 30 50 35 50 39 41 21 29 44 23 33 27 27 40 40 32 20 30 20 24 
1 2 3 3 3 3 2 2 3 1 3 2 3 3 1 2 1 1 1 3 3 2 1 2 2 3 1 3 2 3 3 3 2 3 1 2 2 1 2 3 1 2 3 3 3 1 1 2 3 1 3 3 2 3 3 1 3 1 3 2 3 3 3 3 2 3 2 1 1 2 2 3 1 2 2 2 3 3 1 2 3 1 1 2 3 1 3 2 2 3 

90 3 4 9
45 41 33 23 25 29 29 22 31 48 29 40 35 32 46 43 36 21 34 39 32 23 34 20 33 33 34 38 42 42 33 23 29 47 40 33 38 22 41 26 43 42 31 28 27 24 31 47 29 25 42 38 39 22 25 20 33 41 34 37 35 48 29 25 48 41 22 25 21 40 36 48 22 23 48 39 30 41 41 24 50 45 26 32 30 39 34 40 24 23 
1 2 3 3 2 3 3 1 1 1 2 2 2 1 2 3 2 3 1 2 1 1 1 2 2 1 1 2 1 3 2 1 2 2 1 3 1 3 2 1 1 2 3 2 3 1 3 2 2 2 3 3 3 3 3 1 3 1 1 2 2 3 3 1 3 2 3 2 3 2 1 2 1 3 1 3 2 3 2 2 3 2 2 2 2 3 1 2 3 2 

90 3 4 10
21 30 34 24 37 50 34 30 37 47 25 20 21 43 45 35 26 24 43 36 22 43 50 43 30 30 29 27 49 29 49 26 20 38 25 30 24 25 44 25 43 24 40 22 23 42 49 43 38 36 27 20 41 21 38 48 33 39 41 45 38 23 28 22 39 40 24 26 42 20 40 48 22 23 22 48 27 42 31 37 34 50 35 30 27 40 26 27 49 36 
1 2 3 1 1 2 3 3 2 2 3 3 2 3 2 3 1 3 1 3 3 2 3 3 3 3 1 3 3 3 3 2 3 3 2 3 1 2 3 1 3 3 3 3 1 1 1 3 3 1 1 1 1 1 3 3 3 2 2 3 3 1 3 1 2 1 1 3 3 2 3 2 3 3 1 1 2 1 2 1 1 3 2 2 3 3 1 2 3 2 

90 5 1 1
9 4 14 18 12 23 3 28 20 27 12 25 13 26 15 12 4 9 14 1 10 17 2 12 11 28 30 22 4 1 15 9 15 12 8 17 25 16 1 27 13 11 22 26 2 18 16 27 12 11 27 17 26 15 8 9 19 4 30 11 26 7 16 17 14 3 18 6 19 22 5 21 17 1 10 11 15 14 19 21 17 25 13 27 8 19 13 1 8 21 
1 2 3 4 5 2 4 5 2 1 1 4 1 5 4 3 5 4 2 3 2 1 1 2 1 3 3 1 3 3 2 4 4 1 5 3 5 4 5 1 4 1 3 1 4 4 2 5 2 5 1 3 1 1 4 5 4 5 3 2 1 1 2 1 5 5 4 1 3 4 1 3 2 5 3 2 5 4 5 5 5 1 2 3 3 5 2 5 5 4 

90 5 1 2
17 20 12 1 2 9 10 24 28 20 20 4 2 3 5 13 3 18 19 6 24 6 21 29 18 25 15 17 13 6 23 30 9 19 2 17 22 7 16 20 1 12 19 11 2 21 16 8 29 17 6 9 6 19 26 8 16 15 14 1 14 29 3 17 24 21 12 19 23 25 14 25 14 9 1 30 2 11 26 21 20 20 25 21 1 25 11 10 26 8 
1 2 3 4 5 4 4 4 5 5 5 2 4 5 1 3 4 3 1 2 4 5 3 2 1 2 5 5 2 1 4 1 2 2 1 5 5 4 3 2 1 5 4 1 2 3 1 3 3 3 4 5 4 4 5 4 1 5 5 1 4 2 4 1 4 5 4 2 2 2 1 1 1 4 4 2 3 5 5 5 3 4 4 1 4 3 5 1 5 1 

90 5 1 3
24 20 26 11 19 22 17 9 2 5 19 4 4 14 4 9 27 24 3 18 28 1 19 28 11 18 25 10 2 25 9 10 3 5 12 22 28 8 10 9 28 28 10 1 17 2 11 15 24 10 7 26 1 23 24 8 4 16 13 23 6 8 21 16 1 15 6 28 20 9 4 16 7 4 8 27 15 16 6 8 19 3 1 23 23 15 26 16 30 16 
1 2 3 4 5 5 4 3 4 1 2 4 5 2 4 2 1 3 3 5 1 2 4 1 2 1 4 5 3 3 5 1 5 5 5 1 5 4 3 5 1 4 4 3 4 3 4 5 2 4 5 2 5 5 5 4 3 5 1 2 1 1 3 2 3 1 3 1 3 3 4 4 5 1 2 1 5 3 5 1 3 1 3 2 5 5 2 1 4 3 

90 5 1 4
2 12 21 27 19 18 3 20 27 10 22 23 29 4 17 11 26 18 3 13 19 22 14 19 25 13 22 28 15 3 8 11 8 22 22 21 3 29 7 19 25 22 24 8 6 7 17 23 14 3 7 1 1 3 16 27 2 23 16 20 3 10 12 26 14 21 19 21 5 17 14 17 15 11 2 2 28 28 22 4 20 21 16 22 9 24 10 18 18 9 
1 2 3 4 5 1 5 4 4 1 5 4 1 2 3 5 2 4 5 1 5 3 1 1 2 3 3 2 2 5 5 5 3 5 3 2 4 4 1 2 3 1 1 2 5 5 4 3 3 5 2 5 5 2 2 3 2 2 1 3 3 4 2 3 3 3 4 1 3 2 4 3 5 2 1 4 3 2 3 1 2 1 2 4 2 2 3 5 4 5 

90 5 1 5
9 27 6 2 2 4 1 14 14 6 8 1 12 25 29 8 26 26 2 26 14 30 13 25 2 14 27 7 14 1 17 15 28 2 25 15 4 6 18 27 12 17 19 11 19 7 29 26 29 21 6 18 2 14 15 26 30 6 30 23 2 26 13 30 2 26 8 15 29 28 11 30 2 28 10 11 12 18 20 20 5 29 1 21 13 13 18 19 17 16 
1 2 3 4 5 3 5 4 5 4 3 3 2 3 2 5 1 5 2 4 4 3 5 3 2 2 5 2 1 1 1 1 5 3 3 2 3 1 3 1 2 5 5 4 4 1 3 3 2 3 4 4 1 1 2 3 2 4 3 5 4 1 1 1 1 2 5 4 3 3 4 1 3 3 3 4 4 3 5 3 4 4 5 1 1 3 2 5 2 3 

90 5 1 6
16 6 29 23 26 5 2 21 17 11 29 25 13 3 23 12 15 29 6 17 26 18 5 24 14 24 14 27 13 16 10 9 26 19 3 13 24 2 22 23 20 1 23 27 17 18 19 3 13 22 13 17 13 18 25 8 16 13 15 26 13 16 25 28 26 11 16 7 24 3 30 25 6 6 27 8 14 14 1 23 4 23 8 17 22 18 5 1 11 8 
1 2 3 4 5 4 4 2 2 3 1 1 2 1 2 2 3 5 2 2 1 5 5 2 3 2 5 4 4 5 4 4 3 4 2 1 3 3 3 3 3 2 2 3 3 2 2 1 4 3 1 3 5 5 1 2 1 5 1 5 2 4 4 1 2 1 1 5 4 4 2 3 4 5 1 4 5 2 4 2 4 1 1 5 1 4 2 3 5 1 

90 5 1 7
23 14 22 13 20 6 3 28 21 16 21 19 15 10 17 17 4 1 11 9 8 5 27 22 25 3 1 18 12 30 3 4 24 6 12 11 14 27 27 20 27 16 28 13 15 29 9 11 28 23 20 16 24 22 6 20 3 21 30 28 24 6 8 26 19 25 24 29 19 7 19 21 11 14 13 5 17 10 13 26 3 17 15 13 1 23 21 13 5 1 
1 2 3 4 5 5 1 4 1 2 5 3 2 5 3 2 3 3 5 2 2 3 5 4 2 3 1 4 4 4 1 5 2 2 2 2 5 3 2 4 3 3 5 5 5 5 5 3 5 3 3 4 5 2 4 5 5 4 1 5 2 1 3 1 2 5 2 3 5 4 2 5 1 3 1 4 1 2 2 5 4 1 1 5 4 1 1 3 2 3 

90 5 1 8
30 18 8 24 16 16 18 9 22 14 15 12 25 13 17 24 4 29 18 7 29 18 1 9 9 12 29 4 20 21 28 8 26 30 15 11 8 28 1 23 19 21 27 7 27 19 23 25 21 12 11 12 26 21 25 15 20 15 10 14 2 25 23 1 10 11 22 27 13 29 23 6 26 14 2 26 5 19 18 28 13 11 3 1 19 4 29 24 10 14 
1 2 3 4 5 1 4 5 4 4 2 4 2 4 2 5 3 5 3 3 3 2 4 4 4 2 2 2 1 1 4 3 3 2 1 5 2 3 5 3 4 4 4 4 2 3 5 5 4 5 1 1 5 3 1 5 4 3 5 2 2 4 1 5 5 3 3 3 5 1 5 3 3 3 1 3 2 1 5 2 1 1 4 1 5 5 5 1 1 3 

90 5 1 9
7 30 20 20 13 18 23 8 12 11 26 10 28 18 3 6 12 3 13 18 4 27 17 19 30 30 20 30 29 13 21 6 10 17 24 28 5 3 17 5 8 23 5 8 28 13 1 23 24 30 2 10 3 19 1 24 25 17 8 17 17 9 15 2 5 18 4 8 2 4 19 14 30 11 26 22 18 15 11 4 20 19 10 29 26 21 15 7 10 13 
1 2 3 4 5 2 4 4 3 2 1 3 1 2 5 4 4 1 5 5 2 1 1 5 2 1 3 2 1 3 4 3 1 2 3 3 5 1 1 4 4 4 3 1 3 5 2 3 1 4 2 3 4 1 5 3 2 5 3 5 2 5 3 4 1 4 4 2 1 3 3 1 5 2 5 5 1 1 5 4 1 3 3 3 1 1 3 4 1 1 

90 5 1 10
14 13 9 3 5 14 9 25 13 15 8 16 22 28 28 10 5 12 10 24 27 25 13 25 23 4 10 6 23 21 1 6 6 6 19 10 26 29 22 2 30 27 13 28 25 11 23 14 26 8 4 23 10 4 16 30 30 5 14 15 7 13 14 24 13 5 18 10 20 24 17 10 8 21 11 16 8 24 18 10 17 25 16 15 7 1 13 29 20 22 
1 2 3 4 5 3 4 4 4 2 1 2 1 5 3 4 1 3 5 5 3 5 5 3 5 5 4 1 4 3 3 5 4 3 2 2 1 5 2 5 5 5 5 1 5 3 3 1 1 4 2 3 2 4 5 5 2 5 3 2 1 3 4 4 3 1 2 2 2 4 4 2 1 1 5 4 5 5 1 1 2 3 2 4 2 1 3 1 3 5 

90 5 2 1
24 15 27 24 16 24 13 21 14 10 13 19 17 12 22 28 28 28 23 23 14 18 16 26 20 29 29 20 14 25 18 27 11 25 20 30 19 27 10 17 16 27 29 20 23 24 30 15 20 13 22 24 27 12 18 10 15 11 15 24 19 20 10 20 30 25 29 25 30 14 18 21 30 24 16 13 24 19 22 26 12 14 26 28 28 12 22 21 16 15 
1 2 3 4 5 4 3 4 3 2 2 2 2 5 2 4 3 3 2 1 3 2 5 5 3 5 1 4 3 1 3 5 3 3 1 5 4 5 4 3 1 2 5 3 4 4 3 1 3 3 1 1 5 4 4 3 3 4 3 5 5 1 1 3 1 5 2 5 5 5 2 4 4 2 2 4 5 2 2 4 5 3 3 5 5 5 2 2 4 4 

90 5 2 2
30 14 26 22 18 24 13 12 11 29 14 10 24 27 24 29 14 20 22 15 11 30 12 19 12 20 19 19 14 25 12 12 28 24 22 25 10 18 20 28 16 23 30 21 15 10 29 23 28 24 21 25 21 22 10 27 21 24 18 14 25 25 21 15 14 13 30 19 19 17 10 17 25 24 11 10 10 20 22 23 21 27 25 15 15 24 26 19 10 10 
1 2 3 4 5 1 5 5 3 5 2 3 1 1 1 1 3 4 3 3 4 4 4 2 3 3 1 4 2 5 4 4 5 5 4 4 1 2 5 4 4 5 4 4 4 1 3 1 2 2 4 5 2 2 4 2 3 2 3 2 4 4 5 3 1 2 4 3 1 1 2 5 3 4 5 5 2 1 5 3 4 4 2 5 1 4 3 4 5 4 

90 5 2 3
14 30 10 22 11 28 21 22 19 16 27 22 22 14 30 18 14 20 24 21 22 25 27 14 14 21 10 29 21 17 21 19 27 22 11 18 20 22 28 14 25 22 15 27 16 12 21 12 29 13 25 17 18 30 25 26 20 17 25 26 21 16 13 14 28 30 24 18 23 11 11 10 26 12 29 19 19 16 22 12 27 29 25 11 12 12 20 21 28 20 
1 2 3 4 5 2 2 3 3 4 5 3 2 2 2 4 3 2 5 4 4 5 2 2 2 4 2 5 5 4 4 5 1 4 4 5 1 3 3 3 5 5 3 1 2 4 5 1 3 3 3 4 3 4 5 1 1 2 4 5 2 3 4 2 5 5 4 5 4 1 2 4 5 2 3 3 5 2 5 5 2 1 2 3 5 1 5 1 2 5 

90 5 2 4
18 18 11 21 30 23 10 17 29 14 19 25 15 27 24 27 18 21 25 29 20 25 20 22 14 15 17 29 22 22 23 30 17 19 17 10 29 18 21 13 23 30 24 22 21 28 17 26 30 15 29 12 11 26 20 21 17 29 10 30 19 13 13 19 29 27 12 18 11 13 18 21 26 16 26 17 25 18 29 26 23 17 25 24 17 14 30 12 29 13 
1 2 3 4 5 3 5 1 1 3 1 3 5 3 3 4 4 4 1 5 3 1 1 4 1 4 4 4 2 1 1 4 4 1 1 1 2 4 5 3 4 2 4 2 3 3 1 2 2 5 4 4 2 4 5 2 2 3 1 5 5 3 3 1 3 5 5 2 3 2 1 1 3 5 5 5 4 3 4 1 5 5 3 4 5 1 3 3 2 5 

90 5 2 5
23 26 27 15 22 14 19 11 20 26 23 23 28 24 15 11 16 27 16 12 10 30 21 17 24 29 29 21 27 17 13 12 21 17 20 26 22 12 21 14 24 13 10 16 23 12 12 17 24 20 11 15 12 30 23 23 15 14 18 13 13 18 30 12 10 29 16 15 10 11 30 25 26 10 18 25 22 17 23 18 20 27 18 11 21 24 17 18 25 27 
1 2 3 4 5 4 2 3 5 2 1 4 4 1 2 1 3 4 2 3 5 2 2 3 3 5 1 1 4 4 4 3 4 2 5 5 1 1 3 5 2 2 5 5 5 1 1 3 2 5 4 5 2 4 4 5 2 4 1 1 1 3 3 5 4 2 2 1 4 1 3 3 5 3 1 4 5 4 4 5 4 2 2 2 1 2 5 4 1 1 

90 5 2 6
28 13 25 22 10 23 13 18 18 21 26 26 13 26 12 11 24 16 30 11 11 29 29 10 14 12 18 20 21 24 16 15 13 17 13 19 11 21 14 26 27 17 17 23 22 20 16 23 18 18 20 30 13 25 12 24 12 11 11 11 11 16 10 20 20 16 21 27 29 19 22 22 29 12 26 10 24 25 28 10 30 15 11 11 29 29 14 30 30 27 
1 2 3 4 5 5 2 3 3 1 2 2 3 3 2 1 5 2 5 1 4 4 1 1 3 3 3 1 5 1 2 1 5 2 1 2 2 4 1 2 4 3 2 1 2 5 3 3 1 4 5 4 4 1 1 1 2 4 5 3 3 2 3 4 3 3 5 5 2 2 5 2 2 5 4 2 4 2 4 1 2 4 5 3 1 3 5 5 1 5 

90 5 2 7
12 10 12 29 17 16 15 19 27 17 20 30 14 29 17 18 16 15 14 16 11 29 17 24 20 29 23 23 28 19 24 27 10 19 14 12 21 30 10 15 17 22 15 19 28 18 30 30 23 21 18 29 27 10 16 11 13 10 21 13 26 11 22 12 13 19 17 24 28 28 28 24 22 27 20 24 29 10 27 17 24 30 19 17 28 21 17 27 18 11 
1 2 3 4 5 2 1 5 4 3 5 1 2 4 2 4 3 4 2 5 4 2 5 1 5 2 2 3 1 4 3 3 4 2 3 5 5 4 1 1 3 1 1 4 3 3 3 3 5 3 4 3 5 4 3 3 3 2 4 3 1 4 1 1 5 4 2 2 5 2 2 3 2 3 1 4 4 4 5 3 3 4 2 2 2 2 5 2 2 4 

90 5 2 8
17 15 12 27 21 21 24 25 21 21 20 11 15 20 18 17 22 24 24 16 25 24 23 18 28 12 17 15 26 30 25 20 21 30 22 11 28 13 13 24 19 21 19 25 19 20 19 11 14 23 24 26 17 26 30 17 26 24 21 21 25 24 26 17 28 23 11 30 11 22 25 11 30 19 26 17 30 28 27 17 13 23 29 20 19 28 27 14 26 18 
1 2 3 4 5 3 3 4 5 5 4 4 1 3 5 5 1 2 4 2 1 3 1 5 4 3 1 1 5 5 1 5 4 3 3 3 1 5 3 2 2 5 1 3 4 5 3 5 2 5 2 3 3 5 4 4 5 2 5 3 4 2 1 1 5 3 3 3 5 3 3 1 4 1 1 2 4 1 3 1 1 3 1 4 2 3 2 4 4 3 

90 5 2 9
21 11 11 30 15 25 26 10 27 20 16 24 19 10 16 22 28 15 12 12 23 17 27 25 24 12 17 16 15 19 19 14 27 26 19 23 29 22 18 16 13 15 16 10 22 14 20 30 17 10 12 24 28 13 17 25 21 20 15 18 21 15 16 20 22 16 15 22 17 28 29 25 30 23 16 30 13 24 20 14 22 19 13 11 23 23 23 25 24 10 
1 2 3 4 5 4 1 3 3 1 1 3 2 1 4 3 5 1 1 5 3 3 4 1 5 5 5 5 4 3 1 5 2 2 2 1 5 3 2 4 3 3 1 4 5 5 3 5 4 4 5 3 2 3 2 3 3 5 2 5 2 3 5 4 2 4 4 4 3 5 2 3 2 3 1 1 4 5 2 5 5 3 1 5 3 2 1 2 3 4 

90 5 2 10
26 10 28 14 26 19 25 24 13 10 10 20 30 28 11 17 25 21 16 21 10 20 22 24 13 26 11 28 12 22 23 30 22 10 27 25 22 30 11 18 25 20 27 30 28 23 26 20 16 16 23 18 16 19 24 14 19 30 28 11 27 13 23 15 23 20 10 15 19 19 12 13 28 13 20 27 24 22 15 16 30 25 22 20 17 25 14 27 27 23 
1 2 3 4 5 5 4 2 3 1 5 1 4 1 3 5 3 4 1 1 2 2 5 5 2 1 4 5 3 4 3 3 3 3 5 4 2 3 2 4 4 3 3 2 3 5 4 3 2 3 1 5 5 5 3 2 1 3 2 5 4 2 2 3 1 4 3 3 1 2 2 5 4 2 3 5 5 4 3 1 1 5 5 1 2 1 2 4 5 4 

90 5 3 1
4 23 34 15 39 45 41 35 23 10 38 31 30 14 22 36 25 11 49 38 16 28 10 5 9 49 50 22 38 15 33 11 18 49 9 8 26 12 33 45 32 27 43 5 22 41 8 20 17 43 4 15 5 13 3 4 23 24 25 47 6 42 8 41 29 34 27 30 26 14 34 29 37 1 26 11 26 16 14 6 7 29 28 7 17 2 31 15 32 21 
1 2 3 4 5 1 5 4 1 4 4 3 2 2 3 5 3 2 3 3 5 2 4 5 2 2 4 2 5 2 5 1 5 3 4 1 1 2 4 2 3 1 4 1 3 2 1 5 1 5 3 3 1 2 1 1 4 5 3 1 2 1 4 1 1 5 4 3 2 3 3 1 1 5 1 2 5 5 1 3 3 2 2 3 5 1 1 3 2 5 

90 5 3 2
15 12 12 27 10 36 16 21 7 8 46 38 30 41 16 10 45 1 28 42 19 19 44 23 48 18 15 12 13 20 45 22 12 3 19 13 14 47 48 24 18 19 33 11 14 5 42 35 37 17 6 33 2 26 27 15 11 1 19 39 22 22 31 4 4 5 4 47 20 22 44 47 10 4 20 11 49 47 50 20 38 14 15 20 7 1 5 30 19 30 
1 2 3 4 5 3 2 4 5 2 5 3 3 3 3 2 4 1 5 2 5 1 4 4 2 2 1 3 5 5 2 3 1 1 5 3 1 2 3 4 1 1 2 4 4 5 5 5 3 4 4 5 2 1 3 2 3 5 2 1 3 4 4 3 3 2 4 3 1 5 4 3 5 3 4 5 4 1 2 5 1 1 1 4 2 5 2 3 5 5 

90 5 3 3
27 28 35 1 36 36 2 3 45 2 49 13 46 12 10 22 45 7 49 32 48 26 42 44 29 16 7 11 31 50 29 21 48 27 5 26 4 45 19 8 15 35 11 14 13 31 5 20 20 24 38 21 12 50 25 6 10 27 11 34 37 49 5 25 42 46 4 16 40 14 20 24 41 5 4 48 3 5 9 43 17 45 43 35 13 34 8 41 45 43 
1 2 3 4 5 4 5 4 5 2 5 2 2 2 1 1 2 4 3 3 4 2 4 5 5 5 3 3 1 5 2 4 4 1 5 1 1 4 5 1 2 5 3 3 5 4 4 3 4 5 4 3 3 5 5 4 1 1 3 1 4 1 3 4 5 1 1 5 4 1 1 3 1 2 4 1 5 4 2 5 5 2 2 5 3 3 5 5 5 4 

90 5 3 4
39 21 6 17 22 37 3 42 27 19 9 40 40 14 29 34 30 36 30 4 33 7 45 15 41 46 40 2 49 30 4 22 4 4 14 23 13 16 4 33 37 14 6 30 25 16 17 1 21 29 47 41 19 27 43 43 30 17 26 44 11 19 23 1 23 39 15 12 49 35 49 37 11 44 37 6 46 38 41 34 17 34 4 25 50 28 29 40 36 37 
1 2 3 4 5 5 2 3 2 3 4 3 4 1 1 5 3 2 2 4 2 1 4 1 1 3 4 2 3 4 1 1 5 4 5 3 5 3 2 5 3 3 4 1 1 5 3 3 4 5 2 1 3 3 1 3 3 3 2 1 2 5 4 1 1 1 5 1 5 1 5 4 5 2 5 1 1 2 4 1 2 4 2 1 2 2 2 3 5 1 

90 5 3 5
50 5 13 35 25 41 7 10 13 38 16 44 11 24 14 50 9 49 13 32 9 38 14 44 10 46 10 31 48 39 4 11 33 9 39 11 48 25 32 4 13 50 30 19 20 4 16 8 24 31 32 8 41 22 26 7 16 49 35 40 2 14 6 26 13 47 25 19 18 45 36 10 18 47 20 15 9 40 1 27 33 37 6 14 8 34 8 50 11 23 
1 2 3 4 5 1 4 4 5 1 4 2 2 2 4 5 5 5 1 2 3 5 2 4 3 3 1 2 4 5 4 4 4 5 1 5 4 1 1 2 1 1 5 1 2 1 2 3 5 4 5 4 4 2 4 5 1 5 2 4 4 3 4 2 5 2 4 2 4 4 1 3 5 1 2 5 3 5 3 4 4 1 3 1 3 3 5 1 3 4 

90 5 3 6
12 14 19 44 42 25 48 50 38 37 2 25 3 21 43 6 2 21 22 40 26 9 2 33 9 27 17 32 29 15 8 14 36 17 32 12 1 16 50 26 46 36 33 17 41 7 42 41 12 33 5 32 48 42 14 47 12 27 3 15 21 41 43 43 17 13 7 15 42 11 1 37 36 44 46 49 5 1 48 5 46 19 43 9 32 35 11 50 13 41 
1 2 3 4 5 2 5 4 1 5 2 1 3 1 3 4 4 4 3 1 3 3 3 5 2 2 3 4 1 1 2 4 4 4 4 1 5 4 1 2 4 2 2 2 3 4 3 3 4 1 1 4 3 1 2 4 4 5 4 5 5 4 4 2 4 2 4 4 3 2 3 1 2 5 2 2 5 3 1 1 5 1 3 3 4 5 2 1 5 1 

90 5 3 7
23 31 28 6 38 42 26 5 22 26 27 38 6 44 11 38 27 27 22 35 19 26 16 27 40 24 31 27 8 18 21 19 12 7 22 39 20 47 4 13 36 36 37 1 41 9 50 20 19 23 14 18 3 46 11 15 36 6 46 23 34 25 7 28 23 45 7 35 8 10 30 44 7 47 46 46 45 4 8 15 17 50 40 25 3 49 9 10 24 46 
1 2 3 4 5 3 2 3 4 1 1 3 4 1 1 1 2 5 3 5 1 2 1 5 3 2 4 4 4 2 1 5 2 2 1 1 3 5 5 2 3 3 1 4 5 4 4 5 3 5 4 1 5 3 1 3 5 3 4 5 1 1 4 1 3 1 4 5 3 4 4 3 4 3 4 3 3 2 3 5 4 3 3 4 2 1 2 4 2 2 

90 5 3 8
35 11 46 2 16 27 47 14 44 20 10 20 13 18 33 7 42 45 22 48 23 25 34 36 33 39 11 41 29 50 50 8 17 22 18 28 15 50 45 13 27 48 29 16 20 43 4 28 19 30 49 8 22 19 36 29 13 43 17 48 12 43 43 41 17 24 28 24 18 26 40 10 19 44 38 40 41 40 47 44 40 5 49 7 42 42 24 26 42 38 
1 2 3 4 5 5 1 1 1 3 5 5 5 3 2 4 3 4 3 3 4 4 3 5 2 5 4 4 4 5 5 4 5 3 1 2 4 3 1 5 2 2 2 4 1 1 1 2 2 1 1 2 5 3 2 1 3 3 1 3 1 3 3 1 2 5 3 4 5 2 5 4 5 3 3 3 4 1 3 5 1 5 5 5 2 4 3 5 4 1 

90 5 3 9
47 9 46 44 7 29 11 39 48 20 48 38 26 41 7 25 14 23 34 38 26 33 6 28 18 15 42 31 14 37 3 23 5 49 44 8 18 25 23 9 34 48 29 35 10 5 43 24 17 36 32 30 16 21 24 30 49 24 47 31 49 40 5 1 34 39 50 8 32 39 22 32 43 46 25 35 10 38 15 38 12 1 42 19 31 31 8 39 1 20 
1 2 3 4 5 1 2 5 2 3 4 2 4 1 1 3 3 3 5 4 1 4 4 1 3 4 5 1 1 5 3 5 4 4 1 2 3 3 1 1 4 1 2 4 5 2 3 1 5 2 1 5 1 2 5 3 2 4 2 4 4 5 5 5 5 3 2 1 3 5 3 1 2 5 2 2 3 3 1 4 4 3 1 3 4 2 2 2 1 2 

90 5 3 10
11 33 27 36 47 21 14 36 41 9 42 23 45 8 37 12 42 10 19 28 3 5 40 22 3 44 33 4 1 31 25 4 5 26 43 43 21 40 5 29 26 38 43 20 9 15 46 39 21 43 31 40 34 24 50 2 1 5 18 1 24 26 31 28 15 38 4 29 12 9 25 6 4 12 49 8 36 42 36 25 29 49 37 42 10 30 19 24 2 9 
1 2 3 4 5 2 2 3 1 3 2 4 5 1 3 1 2 5 3 2 4 1 4 3 2 2 4 2 4 2 3 1 1 5 2 5 4 2 1 3 4 5 2 3 1 3 2 4 1 4 5 5 2 5 5 5 1 4 3 2 4 3 4 4 3 3 3 3 2 3 2 2 2 2 1 4 4 3 5 1 4 2 5 3 1 2 5 3 4 3 

90 5 4 1
33 28 25 26 22 21 31 31 30 39 47 46 30 41 34 44 21 23 46 48 22 48 43 44 36 40 31 40 40 22 21 40 44 24 32 27 33 35 32 24 45 37 36 46 22 26 49 29 33 24 36 26 28 23 24 23 45 32 40 47 43 22 41 23 30 30 20 34 23 45 23 28 41 26 48 43 49 41 46 25 50 27 39 48 24 24 26 30 46 24 
1 2 3 4 5 3 2 1 5 1 1 3 5 5 4 4 3 1 4 1 3 4 4 3 3 4 1 2 4 5 2 4 1 2 4 1 3 5 1 4 5 2 4 5 4 2 2 2 5 3 2 4 4 2 5 1 2 5 5 5 4 5 4 5 5 4 3 1 5 4 5 1 2 4 5 3 2 2 3 2 2 4 4 1 1 2 1 4 5 1 

90 5 4 2
40 27 46 24 30 29 50 45 39 46 48 43 26 21 37 20 34 40 29 28 20 24 41 40 40 38 36 37 33 29 42 20 26 26 34 36 37 21 30 49 40 36 24 43 41 20 28 39 31 47 33 39 22 28 40 26 21 23 29 46 25 46 46 27 44 21 21 22 31 26 38 29 32 42 36 43 45 36 48 27 32 50 41 23 44 32 35 40 43 26 
1 2 3 4 5 4 4 5 4 2 2 4 2 3 3 4 4 1 5 3 5 2 5 5 3 5 1 3 3 2 5 1 2 1 1 2 4 4 2 5 3 3 1 1 4 2 1 4 1 3 5 1 3 3 2 3 1 5 2 3 3 1 1 2 1 5 4 5 2 4 5 5 2 5 5 1 4 1 4 1 1 4 4 3 5 1 5 3 1 1 

90 5 4 3
48 24 20 27 33 31 22 24 33 45 47 26 24 49 49 31 20 47 37 26 35 28 47 44 20 34 34 32 36 31 23 48 38 33 31 42 29 30 39 21 20 50 26 42 39 30 41 40 46 50 33 26 29 29 27 32 44 28 50 47 41 35 44 29 48 37 39 37 27 41 25 27 29 26 31 42 50 35 35 20 23 27 47 42 25 37 46 37 45 47 
1 2 3 4 5 1 1 2 2 5 2 5 3 1 1 2 3 1 2 3 1 3 3 4 2 4 1 1 5 1 4 5 1 1 1 1 3 2 2 1 1 5 2 4 5 3 5 4 1 1 5 3 2 3 5 5 1 2 1 2 3 2 1 4 2 5 1 3 2 4 1 2 5 4 5 5 1 5 2 4 3 1 4 1 4 5 5 5 2 1 

90 5 4 4
25 32 35 20 21 48 31 22 49 43 29 47 39 49 36 28 41 38 28 41 32 36 43 35 44 50 21 45 37 26 39 28 34 49 29 39 44 26 21 45 47 45 50 28 31 21 36 38 23 38 28 38 23 45 35 26 26 34 32 33 35 38 49 22 43 24 47 28 29 49 49 46 32 49 44 27 24 38 29 44 30 47 25 21 24 33 28 22 42 40 
1 2 3 4 5 2 3 5 4 3 4 3 4 1 2 3 5 5 5 3 1 4 5 1 4 3 4 1 1 4 3 5 1 1 1 3 2 2 3 1 2 4 5 3 1 4 5 2 3 1 1 1 1 2 2 4 1 4 3 1 3 4 2 2 4 1 3 2 3 1 2 5 3 1 1 4 4 2 1 2 2 3 1 5 4 3 5 1 5 4 

90 5 4 5
32 32 48 43 31 33 38 40 22 26 23 45 38 30 47 35 35 46 31 29 24 48 35 38 24 31 49 41 43 33 30 28 49 30 47 35 43 46 26 33 31 50 50 25 20 44 21 40 20 32 48 28 27 38 44 21 26 30 27 30 39 46 50 39 25 47 21 38 32 20 39 41 30 28 34 37 39 22 46 41 40 34 33 24 32 34 30 30 43 46 
1 2 3 4 5 3 2 4 2 3 2 2 4 5 3 4 5 3 4 1 3 4 2 4 1 5 4 5 2 1 1 1 1 2 1 5 2 5 4 5 4 5 2 5 4 5 4 5 4 4 1 3 1 4 4 2 3 4 4 5 3 1 4 3 4 3 4 1 4 5 3 5 3 2 5 4 2 3 4 2 4 2 3 1 1 2 4 5 2 1 

90 5 4 6
42 48 23 43 21 45 31 27 48 49 26 34 26 27 30 35 34 43 50 20 38 45 37 21 45 36 36 33 42 21 25 26 22 48 25 46 29 28 41 50 48 20 32 33 43 27 33 49 33 47 41 37 27 46 31 30 47 38 37 48 43 43 40 49 46 50 46 47 50 50 47 32 38 49 31 32 45 33 33 47 30 22 24 31 28 25 29 45 22 43 
1 2 3 4 5 5 2 4 3 1 2 5 1 4 3 2 1 4 1 1 1 5 1 4 4 3 3 4 3 5 3 1 1 1 5 3 4 1 1 1 5 3 3 3 5 5 5 4 3 4 5 5 3 1 1 5 1 2 2 3 5 5 2 3 3 4 3 5 5 2 3 1 1 3 3 3 4 2 3 4 3 3 5 1 4 2 2 2 3 3 

90 5 4 7
49 25 21 32 42 36 26 39 42 40 43 29 44 35 37 46 23 50 46 50 24 48 46 35 43 44 24 40 22 24 37 50 28 44 33 22 29 26 26 24 24 44 39 33 31 45 27 34 30 35 50 23 38 21 45 26 34 34 32 45 20 44 32 28 44 29 43 27 46 37 31 46 31 20 26 24 48 42 49 33 23 37 26 43 30 50 20 36 26 30 
1 2 3 4 5 1 5 1 1 1 4 2 1 5 5 5 2 1 5 5 3 5 2 5 1 5 2 5 2 5 3 1 4 1 1 1 3 2 2 1 1 3 5 1 1 2 5 5 3 3 3 1 4 3 4 4 2 4 3 1 3 2 4 1 3 2 5 5 5 2 2 4 4 5 3 4 3 4 5 3 4 4 1 3 2 3 1 1 3 5 

90 5 4 8
25 29 28 36 42 34 21 21 29 23 50 20 47 46 28 32 23 49 40 45 24 27 50 20 28 26 20 21 25 44 24 20 50 34 33 42 49 24 38 35 33 20 31 28 24 29 38 25 23 46 23 20 44 42 50 47 50 23 38 41 46 43 22 37 29 21 35 31 41 21 44 23 31 23 22 38 36 27 42 23 35 42 32 34 24 32 21 45 49 50 
1 2 3 4 5 2 1 2 1 4 5 2 3 4 1 1 1 3 2 1 2 2 1 3 5 3 4 4 2 2 5 2 4 1 5 2 5 5 3 2 1 2 2 1 2 5 3 2 2 4 5 1 2 2 1 1 4 3 2 1 3 4 4 3 2 5 3 1 1 2 3 2 4 5 2 1 5 5 3 3 1 1 3 1 2 4 3 1 1 3 

90 5 4 9
34 45 40 33 20 36 48 42 20 33 39 35 49 34 36 48 25 49 28 48 48 27 25 24 37 27 43 27 26 43 49 48 29 49 24 25 27 37 37 43 23 35 44 31 43 47 49 27 36 36 39 28 48 39 44 45 22 20 41 27 31 42 44 41 28 46 29 27 23 39 48 20 49 41 27 29 43 47 46 44 49 30 45 21 24 50 41 21 22 39 
1 2 3 4 5 3 1 4 5 4 4 2 5 2 2 4 5 3 5 3 5 4 2 1 3 1 4 1 3 1 3 5 2 4 3 4 5 2 2 4 1 3 4 3 2 1 1 1 5 2 1 1 3 4 4 3 1 3 2 4 1 3 1 5 2 5 2 3 1 5 2 5 2 2 4 2 5 1 1 5 4 2 4 2 3 3 3 2 1 5 

90 5 4 10
41 20 47 38 37 45 23 36 40 22 42 50 36 42 38 28 35 48 45 49 44 26 36 26 28 24 50 23 46 37 42 26 25 39 41 36 26 42 20 40 36 35 24 40 26 41 21 26 34 28 42 49 44 47 21 22 22 23 31 37 37 27 30 31 50 41 50 45 35 22 49 25 48 33 50 46 32 35 44 26 47 49 43 22 37 46 35 27 49 36 
1 2 3 4 5 5 3 4 5 5 4 5 5 2 3 5 3 4 3 1 5 2 2 4 5 1 1 3 3 2 2 4 2 3 5 3 2 5 4 3 4 4 2 1 4 2 4 5 4 2 5 5 5 1 5 3 5 2 3 2 1 2 5 4 4 3 2 1 2 5 4 4 3 5 5 2 4 2 1 2 4 4 4 5 1 1 2 3 3 5 

90 7 1 1
28 12 30 27 26 28 20 1 7 12 22 5 11 24 25 15 26 16 6 7 30 20 14 11 11 9 18 19 29 15 16 11 2 28 11 15 30 8 2 16 21 1 17 15 27 9 11 23 18 23 8 8 25 21 18 18 29 18 12 10 11 15 21 4 20 29 27 1 14 28 13 18 21 10 20 30 15 8 6 9 6 2 8 18 20 22 15 5 15 12 
1 2 3 4 5 6 7 1 1 4 7 4 3 7 1 6 3 7 7 7 2 2 5 5 5 2 7 7 7 2 3 2 3 5 1 7 4 2 5 1 3 4 4 7 6 2 4 3 3 6 6 5 5 4 7 5 2 2 2 1 3 5 4 1 5 5 1 1 4 2 6 5 5 5 6 2 1 7 3 5 7 4 1 5 5 3 2 1 2 4 

90 7 1 2
6 9 22 4 13 10 6 23 13 10 16 4 4 2 5 18 13 5 10 3 23 18 27 24 12 3 16 24 13 8 22 11 15 16 10 22 20 2 1 26 8 24 22 7 10 2 24 18 10 21 30 16 30 24 27 4 23 16 28 23 4 24 12 28 24 28 7 19 10 24 28 10 16 11 7 20 4 13 27 17 29 24 7 27 2 1 27 29 19 16 
1 2 3 4 5 6 7 2 3 4 3 7 5 4 1 4 4 4 1 7 6 6 6 7 5 2 4 5 2 7 5 4 1 6 6 2 5 2 6 3 4 6 6 5 6 4 6 7 2 5 6 1 1 2 6 1 7 2 2 1 1 1 3 4 6 4 6 4 5 3 3 2 7 6 2 2 1 3 7 1 7 1 6 6 5 2 5 4 7 4 

90 7 1 3
12 18 6 8 21 26 2 27 23 7 11 29 26 10 12 5 14 24 22 18 7 8 2 11 25 10 6 23 27 16 20 5 15 8 27 8 3 9 21 8 17 16 27 3 14 23 25 15 9 5 8 2 12 26 18 29 19 15 13 24 26 20 28 11 6 20 18 14 22 16 28 8 3 5 4 19 23 6 12 21 22 19 24 4 21 29 15 27 9 21 
1 2 3 4 5 6 7 4 7 2 1 3 6 4 5 5 2 5 1 3 6 3 1 1 5 6 4 5 7 7 4 3 5 5 4 1 7 6 2 2 5 2 6 1 6 6 3 3 4 5 7 7 1 4 1 3 5 5 2 7 3 1 3 2 6 5 2 1 2 4 5 4 5 1 3 2 1 7 6 5 2 5 2 3 7 5 1 3 6 2 

90 7 1 4
19 9 25 14 6 13 19 13 28 27 3 16 6 20 26 25 2 6 27 26 2 11 15 12 9 26 4 25 6 23 20 26 20 4 25 19 30 15 7 4 11 17 25 26 7 5 11 15 24 5 23 30 27 21 18 19 25 20 26 7 27 3 30 9 2 9 26 9 5 2 19 22 18 17 5 16 16 23 2 25 26 18 13 15 21 8 19 13 13 26 
1 2 3 4 5 6 7 6 2 4 4 6 1 7 4 7 6 4 1 4 1 5 2 6 2 1 1 6 4 6 5 2 7 4 1 4 5 5 4 6 2 4 3 1 3 5 2 1 1 4 5 4 7 4 4 2 6 5 1 7 4 7 3 7 1 4 7 6 3 4 2 7 2 6 6 2 4 3 7 3 6 2 4 1 1 2 6 6 3 1 

90 7 1 5
26 22 5 10 14 12 12 7 3 28 1 9 16 4 15 7 25 22 11 25 19 21 3 15 4 25 25 29 5 6 14 2 20 28 26 6 14 27 14 21 23 20 10 23 18 16 2 14 20 27 3 16 27 15 5 27 2 18 23 10 9 5 7 8 11 7 19 22 20 27 11 30 22 16 27 13 20 19 20 12 30 5 1 2 3 2 22 23 27 17 
1 2 3 4 5 6 7 7 2 5 3 4 5 4 6 4 7 1 7 7 7 6 1 3 4 2 6 3 6 1 1 3 5 6 7 4 3 6 1 2 6 2 2 1 4 3 2 5 7 3 3 4 6 7 1 1 5 1 5 4 1 3 5 7 1 6 1 6 2 7 6 7 4 6 6 2 6 1 6 2 7 4 1 1 4 3 3 2 7 7 

90 7 1 6
3 29 23 11 13 23 22 9 14 13 26 22 11 27 7 30 18 18 22 28 15 18 28 30 4 26 3 27 23 28 5 2 13 6 14 28 15 12 21 6 11 18 12 12 9 23 17 1 29 23 7 30 4 9 30 6 9 9 25 30 27 8 26 12 20 15 10 29 23 11 29 1 10 19 1 7 27 11 7 1 11 28 3 23 23 3 11 1 15 30 
1 2 3 4 5 6 7 2 6 2 2 5 2 1 3 4 1 6 1 5 5 7 1 1 7 4 7 6 7 4 5 4 7 6 6 2 2 5 2 2 3 7 6 6 1 4 3 2 7 7 1 3 1 5 7 2 4 7 4 4 3 5 2 4 4 5 5 5 7 2 6 5 5 1 3 3 5 7 7 1 3 6 5 1 3 6 7 3 6 4 

90 7 1 7
10 6 22 19 15 3 3 10 10 2 18 3 5 22 23 22 24 27 27 1 17 6 11 26 22 30 17 25 17 30 24 13 11 2 26 11 16 10 22 27 4 25 30 11 22 28 21 21 14 18 17 21 28 6 23 3 20 20 10 3 21 29 6 23 22 3 7 22 23 6 1 25 1 12 5 4 25 8 7 26 12 10 23 14 3 28 1 18 10 24 
1 2 3 4 5 6 7 3 5 7 6 7 1 4 2 2 3 6 6 3 6 7 6 4 6 7 4 4 7 6 7 7 7 3 6 4 5 3 7 4 3 7 7 4 7 7 2 2 7 3 6 6 7 4 7 5 2 7 5 1 4 2 2 7 1 2 5 1 7 5 2 6 7 4 1 7 3 1 1 1 4 7 2 1 5 1 5 1 4 2 

90 7 1 8
18 1 26 3 25 10 21 6 12 12 26 10 29 4 9 2 29 29 4 23 15 15 30 9 24 22 28 9 4 1 28 21 4 14 15 14 19 25 3 17 4 11 1 8 20 13 13 26 12 29 5 2 21 15 17 10 12 25 8 23 7 22 11 26 11 15 29 21 11 4 13 19 28 20 5 20 17 26 13 3 10 24 15 2 21 1 21 16 8 3 
1 2 3 4 5 6 7 5 7 2 5 2 1 6 1 3 7 2 7 4 5 1 4 7 5 3 6 3 1 5 2 7 3 3 3 1 2 4 3 3 3 6 6 7 4 6 7 5 2 5 2 1 1 6 1 1 4 7 4 5 7 7 3 6 2 2 7 4 7 2 4 4 2 6 7 5 6 3 1 6 1 2 3 7 3 4 5 6 3 4 

90 7 1 9
25 15 3 30 5 9 28 28 4 18 9 5 2 11 30 28 3 2 29 26 14 19 26 5 6 2 12 30 8 25 11 21 9 11 5 23 24 10 28 13 18 9 3 21 30 21 10 4 24 14 20 7 27 4 10 30 13 15 5 18 25 18 1 23 20 12 13 1 19 13 8 11 3 16 13 10 8 22 24 13 16 6 26 27 22 27 20 16 27 26 
1 2 3 4 5 6 7 7 1 2 5 3 1 6 4 7 4 3 2 6 5 5 6 7 4 6 2 3 5 4 4 7 6 2 4 5 4 4 2 4 2 6 7 3 1 2 5 6 6 3 2 6 5 3 5 4 2 3 7 7 4 5 5 3 3 2 1 7 1 6 6 3 2 1 1 5 6 4 5 1 2 7 6 1 4 3 6 5 4 4 

90 7 1 10
2 15 25 28 28 26 13 24 26 25 22 23 19 25 12 14 14 2 24 8 25 23 23 24 29 4 5 23 13 25 17 17 23 10 4 2 16 1 9 16 16 6 24 16 11 28 6 12 11 25 11 24 6 2 23 8 11 29 9 8 13 4 20 10 9 7 21 5 22 10 9 25 22 23 11 20 16 19 10 15 13 17 27 3 11 16 26 3 24 4 
1 2 3 4 5 6 7 2 7 5 7 5 5 6 1 2 4 4 3 5 3 5 2 5 7 3 1 7 7 2 6 7 1 1 3 5 1 5 6 1 4 3 2 7 1 5 6 6 5 6 6 3 5 4 4 3 1 6 2 5 6 6 6 7 5 6 1 1 1 4 5 1 3 5 6 5 7 5 4 1 7 6 6 3 4 7 7 2 4 2 

90 7 2 1
15 22 19 22 14 18 26 12 30 29 14 29 24 10 24 30 19 28 25 22 13 13 24 29 30 23 10 26 25 30 16 16 21 12 29 26 24 20 10 19 12 25 17 22 17 14 24 11 25 15 16 14 22 19 28 17 26 28 12 25 19 20 17 25 29 19 26 21 24 11 24 15 20 30 16 27 25 30 27 14 16 30 21 15 28 12 28 12 25 13 
1 2 3 4 5 6 7 3 2 4 4 7 5 6 6 1 7 2 7 6 3 2 4 4 2 4 2 6 3 3 2 1 3 5 1 3 4 3 4 4 2 3 5 4 3 7 7 7 5 1 4 2 7 5 6 6 5 6 2 1 6 7 1 2 3 6 7 7 1 3 1 2 5 1 1 2 3 1 5 7 4 4 1 3 5 7 3 1 5 2 

90 7 2 2
20 14 23 21 23 23 29 26 19 28 11 24 16 24 29 10 16 13 10 17 12 16 13 12 17 13 10 19 19 20 18 28 14 26 23 22 22 24 11 16 24 10 17 26 21 10 23 16 28 29 26 20 14 10 28 19 25 26 11 21 25 24 11 20 12 21 17 28 29 21 15 13 27 14 25 19 29 22 10 14 14 25 12 21 28 27 28 10 22 20 
1 2 3 4 5 6 7 5 4 5 1 4 3 6 7 6 3 4 7 4 3 3 2 3 1 2 7 6 3 6 6 5 5 2 3 7 4 6 1 1 4 7 6 5 2 1 3 3 6 7 5 2 7 3 7 2 7 3 4 5 5 2 2 2 3 4 3 2 2 6 3 3 4 7 4 1 5 3 6 4 4 4 6 1 6 4 6 4 7 5 

90 7 2 3
25 23 22 15 26 19 10 12 20 14 30 23 15 18 22 11 30 16 18 12 19 10 25 18 28 26 27 29 12 26 25 20 26 14 10 26 28 15 26 22 18 17 18 23 20 19 19 12 27 15 23 26 26 20 25 15 13 10 24 28 21 11 14 17 23 11 18 20 16 14 21 28 14 15 14 18 30 10 21 11 23 28 16 24 11 13 18 29 23 28 
1 2 3 4 5 6 7 6 4 3 5 7 4 3 5 7 1 5 5 5 4 7 5 6 6 7 1 3 6 4 4 4 5 6 7 6 2 7 6 1 2 7 5 2 7 2 7 4 5 2 7 7 6 1 5 2 7 2 1 2 5 5 5 5 3 6 5 6 7 6 3 3 6 6 5 4 7 5 3 7 6 3 4 1 5 4 7 3 7 5 

90 7 2 4
30 25 22 26 17 10 22 11 12 25 14 18 26 30 19 24 21 14 12 23 30 10 27 30 20 11 23 27 10 29 10 29 25 12 11 13 15 28 25 27 10 16 22 22 30 20 18 25 25 13 14 16 21 29 25 22 20 23 16 13 20 26 16 25 23 16 24 13 18 19 16 29 19 13 13 10 30 26 29 20 26 27 29 11 24 25 23 28 25 29 
1 2 3 4 5 6 7 1 2 3 6 1 6 7 3 4 4 1 1 6 4 6 3 5 1 5 4 1 2 3 1 4 7 4 4 2 1 2 2 1 3 2 3 5 7 2 1 2 6 5 7 7 2 6 7 6 4 5 5 7 6 6 2 1 3 6 7 2 5 2 7 4 3 5 6 3 1 5 5 6 3 5 2 6 6 5 7 5 6 3 

90 7 2 5
14 29 17 19 19 24 17 15 10 14 12 12 20 12 26 23 30 20 19 16 25 23 10 17 10 21 24 27 11 16 13 19 26 14 30 22 26 16 16 28 30 18 10 14 18 28 18 10 15 13 10 26 14 30 15 21 14 21 25 16 10 25 13 25 10 15 14 30 11 11 11 23 19 11 20 10 15 28 17 16 30 22 16 13 14 16 26 13 26 27 
1 2 3 4 5 6 7 3 1 2 2 6 7 5 7 1 7 2 1 2 1 7 5 4 2 3 2 2 2 1 2 3 4 7 6 4 7 5 6 6 6 2 7 2 1 7 5 2 4 7 6 6 2 7 1 7 3 6 5 4 1 2 4 7 7 6 4 6 5 7 1 5 2 6 1 1 1 4 2 6 3 2 4 7 1 4 7 1 4 7 

90 7 2 6
19 13 25 14 22 28 25 26 12 13 13 12 16 10 12 14 24 25 26 24 14 10 29 17 14 29 23 17 25 18 12 16 23 26 10 20 23 10 16 17 27 16 24 27 17 13 24 10 28 13 11 11 20 25 22 14 29 10 24 12 23 11 27 11 24 25 15 13 16 27 16 27 23 11 22 13 10 29 24 12 25 21 23 19 14 26 15 19 25 19 
1 2 3 4 5 6 7 4 1 3 1 4 6 4 7 3 5 5 4 2 4 1 4 5 6 1 5 7 1 7 5 3 5 5 7 7 6 7 5 7 3 3 7 4 6 6 4 7 6 4 2 4 2 4 6 6 7 1 1 6 1 3 2 1 6 7 6 5 3 6 5 1 4 6 1 3 5 5 2 2 3 4 5 6 7 4 5 7 6 2 

90 7 2 7
25 15 20 21 12 30 24 22 20 15 10 14 15 15 30 29 24 29 20 10 10 21 22 24 19 20 26 25 28 29 22 17 17 29 16 14 11 29 18 28 21 26 10 17 30 23 27 28 15 28 17 28 19 20 23 29 15 27 29 23 16 10 11 16 10 22 17 26 26 25 17 26 10 28 10 29 16 24 10 19 29 23 10 26 16 16 25 14 13 30 
1 2 3 4 5 6 7 6 6 5 1 5 3 2 1 1 4 2 1 5 4 2 4 3 4 4 2 2 5 6 3 3 3 2 4 3 4 1 5 5 3 4 7 4 2 2 2 4 7 5 1 2 5 2 4 7 5 5 2 6 7 1 2 3 3 7 1 5 6 2 4 3 7 2 7 5 4 6 7 6 3 3 4 3 6 5 5 3 7 6 

90 7 2 8
30 22 18 14 16 23 11 20 30 21 12 14 28 11 17 24 24 16 11 20 26 30 15 28 14 20 21 19 15 23 19 18 28 21 12 15 19 15 13 20 25 12 22 24 26 19 30 12 25 16 24 26 22 10 14 23 14 20 17 11 29 27 30 12 23 10 20 23 12 21 30 21 29 23 13 21 28 23 13 29 26 11 22 15 24 20 24 30 17 28 
1 2 3 4 5 6 7 1 1 3 2 2 6 5 3 2 2 5 5 3 3 6 6 3 3 3 6 7 7 5 7 6 2 1 6 2 7 1 6 5 3 4 4 7 2 3 6 2 4 4 1 2 1 4 2 5 1 3 5 6 6 6 3 3 7 3 5 7 7 6 7 1 4 3 6 7 7 1 5 2 4 7 1 3 5 3 7 2 3 4 

90 7 2 9
14 17 27 27 12 15 22 21 18 30 23 29 30 24 20 23 10 20 29 22 26 25 14 22 23 23 30 24 15 19 25 27 13 11 20 27 16 22 28 11 12 14 24 20 25 17 25 29 18 28 10 26 16 23 28 17 11 30 15 29 29 26 11 10 16 23 30 29 29 16 28 28 27 13 21 20 26 15 18 11 19 27 21 11 15 22 20 14 22 16 
1 2 3 4 5 6 7 3 7 5 7 5 4 3 3 2 1 6 5 4 6 4 4 4 5 7 6 7 4 1 4 6 7 6 3 6 7 5 3 6 5 4 7 6 5 1 4 2 3 7 7 7 7 2 3 5 3 3 3 4 4 6 5 7 5 5 6 7 2 2 7 3 3 7 5 7 5 2 1 1 6 1 2 3 2 3 7 2 4 3 

90 7 2 10
19 19 10 30 30 13 21 16 26 29 29 16 14 27 11 26 13 23 24 20 30 26 10 11 19 25 23 28 10 13 29 27 12 15 24 24 11 17 25 12 15 28 17 28 24 14 13 30 17 22 25 10 20 27 16 14 15 25 28 15 16 21 10 26 23 30 29 22 14 15 10 28 24 22 11 12 23 10 18 14 23 18 22 17 28 27 27 17 25 17 
1 2 3 4 5 6 7 4 3 2 5 1 5 4 4 6 6 2 5 5 7 7 3 6 7 6 4 3 7 2 2 6 6 6 3 2 5 6 2 4 7 4 5 3 3 3 4 7 5 4 5 5 3 7 1 5 2 3 1 6 6 3 4 2 1 5 2 3 3 1 2 6 7 2 1 7 6 1 6 1 6 3 2 5 1 4 1 4 6 4 

90 7 3 1
33 1 24 10 16 7 2 41 23 33 50 3 38 24 6 42 30 12 17 50 7 38 35 3 35 42 46 30 16 39 49 38 37 30 44 46 6 23 30 10 12 48 48 4 45 4 48 23 26 8 26 2 42 41 25 28 22 26 31 6 46 16 45 6 43 2 19 9 33 3 22 49 41 1 23 20 12 3 6 20 31 16 1 33 15 40 3 18 24 29 
1 2 3 4 5 6 7 6 5 1 5 6 6 7 2 6 5 2 1 4 6 2 2 7 1 3 1 4 7 1 4 4 1 3 7 3 2 7 7 4 2 7 1 7 1 3 5 1 1 4 5 2 4 7 2 2 6 6 6 2 6 3 1 1 2 2 7 7 4 7 6 2 2 6 6 3 1 2 7 5 1 4 4 5 5 7 5 1 1 2 

90 7 3 2
44 33 29 44 6 23 38 37 36 27 4 48 26 20 20 46 42 22 48 1 16 45 19 10 15 32 29 47 49 17 35 22 11 16 25 3 37 29 11 36 39 40 33 41 29 13 43 25 19 35 6 28 19 26 14 25 14 48 26 28 26 10 21 3 38 12 22 30 23 33 9 18 37 38 44 44 49 36 12 5 17 20 46 46 26 44 38 38 49 9 
1 2 3 4 5 6 7 7 5 7 2 2 5 3 6 5 4 2 1 1 2 3 2 3 5 6 4 7 1 6 6 5 3 1 3 7 3 1 5 4 6 6 7 4 2 3 5 2 5 7 6 4 1 5 7 5 1 2 6 6 3 5 6 7 6 3 4 6 5 7 6 5 6 2 7 4 3 4 3 7 6 7 7 4 5 7 7 7 3 1 

90 7 3 3
5 16 17 35 47 25 38 25 41 21 21 4 41 41 43 2 50 27 40 2 12 36 11 19 11 27 42 24 20 19 39 34 37 17 4 14 44 18 49 37 31 46 26 13 25 18 15 14 8 35 10 46 17 5 33 47 40 48 39 5 27 25 11 11 43 2 26 33 2 7 19 50 26 40 18 19 30 31 46 13 32 30 29 43 35 26 21 15 24 23 
1 2 3 4 5 6 7 2 5 7 1 1 6 5 5 7 2 4 3 4 1 1 4 6 5 5 5 4 7 7 7 4 3 2 3 7 3 2 7 5 1 6 7 4 1 2 7 7 7 3 4 7 2 7 2 6 3 3 7 5 3 3 1 1 1 6 2 1 4 1 6 7 2 6 6 6 7 2 1 1 7 4 3 7 7 6 1 4 7 4 

90 7 3 4
17 17 20 9 15 3 46 41 31 13 11 22 35 19 27 37 13 5 6 29 30 35 36 8 30 5 37 30 39 10 49 17 39 32 34 9 37 35 43 21 1 21 3 14 10 42 6 46 37 12 5 5 44 11 37 50 50 50 40 7 44 13 12 5 33 45 14 46 40 19 42 16 25 5 21 22 10 32 41 20 25 8 17 24 23 44 7 21 40 43 
1 2 3 4 5 6 7 4 3 1 3 2 1 4 4 2 5 4 3 2 2 1 1 1 6 2 4 5 7 2 4 5 1 5 5 2 1 6 3 2 1 7 7 1 4 5 1 7 5 3 6 1 5 4 7 3 3 4 5 4 2 2 4 2 3 1 1 1 7 7 3 5 4 7 6 2 7 5 4 5 3 4 7 5 3 3 2 3 6 1 

90 7 3 5
28 8 36 43 20 50 31 23 32 30 45 25 4 12 18 42 27 48 16 14 14 10 23 19 6 34 10 26 40 18 4 40 28 19 44 11 7 6 36 49 28 39 10 3 14 10 36 9 40 44 41 11 31 15 2 4 9 38 49 36 19 2 33 8 21 4 48 3 8 12 6 17 49 26 44 19 46 28 33 29 29 45 30 13 24 24 21 24 13 50 
1 2 3 4 5 6 7 5 6 6 4 6 6 7 5 2 1 3 7 4 4 2 4 5 5 4 5 3 2 6 4 1 1 1 6 5 3 3 1 5 7 7 7 2 2 1 6 7 5 2 5 6 5 7 5 6 1 2 2 7 1 2 1 2 2 5 4 1 4 4 5 3 3 1 4 4 4 5 3 2 7 2 3 2 1 6 2 1 5 1 

90 7 3 6
42 39 47 44 50 4 19 35 37 38 22 25 29 33 46 36 13 43 34 27 31 2 29 7 11 37 32 4 27 1 32 15 46 28 34 42 35 46 18 4 25 28 40 31 31 10 20 25 4 34 11 22 6 15 48 36 12 47 33 14 33 37 42 33 28 12 49 11 33 14 30 21 45 29 25 19 6 50 2 14 19 35 34 46 47 16 23 10 16 18 
1 2 3 4 5 6 7 7 7 5 1 3 6 6 7 3 3 4 6 4 7 1 2 6 3 4 3 3 6 3 5 2 6 4 6 4 4 2 3 1 2 1 3 4 3 3 6 4 4 1 3 2 3 4 6 2 7 7 4 5 4 7 7 5 3 7 3 3 3 3 5 3 6 1 1 3 7 3 7 7 2 5 3 5 7 1 2 2 5 4 

90 7 3 7
4 15 14 39 20 46 24 34 27 35 13 35 15 31 22 5 15 15 47 7 47 35 3 38 3 44 40 39 36 27 16 14 24 6 32 26 44 8 20 44 31 36 23 11 5 11 40 4 1 31 36 30 16 21 25 50 6 39 16 30 7 48 16 14 7 25 4 40 25 43 29 11 29 1 14 14 32 14 37 44 34 2 29 26 3 33 33 26 12 32 
1 2 3 4 5 6 7 2 4 1 7 5 5 2 4 1 2 5 6 5 7 6 3 1 1 2 1 7 7 3 4 3 2 7 5 6 2 5 1 5 4 7 4 6 5 6 7 1 7 5 7 7 1 3 5 1 1 6 4 2 6 4 7 2 1 6 6 6 3 5 4 7 1 4 4 4 7 1 2 7 7 2 6 1 5 3 4 1 7 3 

90 7 3 8
15 42 7 42 47 39 3 18 26 4 24 4 2 4 38 16 14 25 35 24 43 28 8 47 33 9 25 6 16 47 35 44 41 34 29 50 13 48 9 45 3 42 11 1 4 47 30 6 21 22 32 1 47 20 29 14 36 27 1 8 7 12 37 37 39 24 27 21 5 44 11 34 24 48 42 18 2 21 43 22 39 41 20 15 19 45 33 31 40 36 
1 2 3 4 5 6 7 3 6 7 2 3 6 5 6 6 3 1 6 5 7 2 2 2 5 1 7 2 7 2 5 7 4 7 7 5 4 2 7 3 7 2 5 1 5 7 5 7 5 2 3 3 4 7 7 6 7 6 5 4 4 1 4 2 5 3 5 7 4 2 7 1 7 1 2 2 6 6 7 7 6 3 2 3 2 5 6 6 2 1 

90 7 3 9
30 20 2 31 26 22 11 48 50 14 27 33 22 26 46 5 7 31 29 37 37 50 48 30 7 2 34 15 26 32 29 12 3 14 23 23 41 23 28 48 20 5 25 10 49 6 11 49 44 17 1 28 29 33 13 46 18 33 48 27 28 4 20 41 26 23 27 15 1 7 36 13 36 22 18 14 23 18 3 13 21 19 49 31 46 31 39 5 43 37 
1 2 3 4 5 6 7 5 3 7 3 2 7 3 3 2 1 3 7 1 2 2 1 5 2 2 6 2 6 2 5 3 3 1 6 7 3 2 5 4 1 1 4 2 3 6 1 3 1 6 4 6 4 7 6 5 7 6 4 6 2 7 7 5 3 4 3 2 1 2 7 1 1 1 7 3 1 6 6 7 5 7 6 5 6 2 4 3 4 4 

90 7 3 10
41 35 7 43 47 21 46 33 12 2 33 11 41 44 2 21 35 13 9 28 6 22 16 36 7 42 18 15 36 46 15 42 29 8 18 50 30 47 10 21 7 8 26 47 12 36 42 31 19 27 23 7 8 48 13 6 9 23 18 50 32 49 10 2 23 49 16 9 26 31 38 49 11 37 3 45 43 18 41 24 17 19 47 46 18 24 42 2 6 33 
1 2 3 4 5 6 7 7 7 1 3 6 1 1 1 7 5 7 2 1 7 3 6 1 1 1 2 6 6 4 4 2 7 7 4 6 5 7 4 7 4 6 5 6 4 1 6 5 6 7 2 5 2 4 3 5 1 4 6 1 2 4 1 3 2 7 4 1 5 6 1 4 4 2 6 7 5 1 4 1 2 1 5 6 5 4 3 7 7 3 

90 7 4 1
21 47 30 20 26 49 39 20 37 29 43 46 33 29 29 40 36 28 41 31 20 23 30 27 48 48 20 22 20 27 26 47 27 34 41 39 45 29 27 34 28 36 22 39 20 46 48 47 46 31 33 47 28 31 22 40 37 30 46 32 34 41 22 37 38 26 43 47 20 41 50 29 47 37 41 50 44 28 29 43 34 30 22 22 42 45 34 26 46 48 
1 2 3 4 5 6 7 2 6 2 6 1 2 2 6 1 4 5 7 1 6 3 6 5 6 3 5 4 2 7 6 1 1 7 5 5 3 6 5 7 5 5 3 7 7 7 4 5 1 2 4 5 7 5 3 1 7 3 6 2 6 1 3 4 2 5 1 4 4 5 6 5 4 4 3 3 7 7 5 3 5 3 7 5 3 7 1 2 1 4 

90 7 4 2
28 21 42 23 48 45 42 47 42 32 45 23 48 22 43 42 49 26 28 23 20 47 50 43 42 44 37 26 36 49 50 39 44 38 29 39 48 41 24 37 32 49 26 43 36 37 31 46 33 22 49 25 42 42 39 49 46 28 46 44 29 32 21 40 49 39 44 26 38 43 41 39 32 27 23 40 36 26 36 28 21 24 33 49 32 35 23 49 30 29 
1 2 3 4 5 6 7 3 4 3 6 3 2 6 3 2 4 4 6 4 4 5 6 5 6 6 2 1 6 3 7 5 4 3 4 7 4 6 4 2 4 5 3 5 3 1 7 4 4 6 2 4 4 2 2 6 1 2 7 4 4 7 3 2 6 3 7 5 1 4 1 1 2 2 7 5 4 4 2 2 4 6 5 5 3 7 7 1 2 1 

90 7 4 3
35 44 45 45 24 44 27 32 49 38 42 28 21 29 41 47 48 28 40 50 48 40 46 49 28 38 26 26 43 23 34 30 50 33 22 36 50 34 49 23 49 36 46 44 21 22 49 25 46 42 46 27 26 39 45 38 49 45 40 29 30 27 35 31 41 43 31 41 39 34 33 30 25 32 40 38 30 50 25 23 42 39 32 23 30 40 22 32 33 24 
1 2 3 4 5 6 7 5 3 7 6 5 3 5 3 7 6 5 6 1 7 4 5 3 4 3 2 3 6 4 6 1 6 4 5 4 1 1 3 4 5 2 4 7 6 1 1 5 3 7 4 7 6 7 7 2 6 5 1 7 5 1 3 1 7 6 1 7 2 4 2 5 6 3 6 7 7 3 2 4 5 1 2 1 6 5 5 7 2 4 

90 7 4 4
42 47 34 45 21 45 42 38 37 30 24 44 31 41 48 35 50 48 37 34 43 36 22 24 28 32 49 25 45 23 35 44 28 50 39 42 28 28 48 37 34 24 50 40 48 43 30 44 33 33 50 39 50 35 32 35 28 27 40 20 26 49 21 40 23 45 49 50 42 44 29 25 39 23 39 33 22 49 48 21 32 20 28 33 21 46 42 42 45 20 
1 2 3 4 5 6 7 6 6 3 7 2 7 7 1 1 3 7 1 4 2 7 1 5 4 2 6 1 4 3 2 6 5 1 3 4 5 1 7 3 1 2 4 7 2 6 7 2 5 6 3 7 7 1 6 4 5 5 7 4 1 6 4 1 4 6 3 3 1 1 1 2 7 2 7 5 5 5 7 2 1 7 6 1 2 5 1 7 4 7 

90 7 4 5
50 26 40 33 34 43 35 43 21 38 28 44 37 27 42 48 49 34 39 43 36 41 49 24 40 30 20 46 43 38 40 28 45 40 20 46 42 22 33 27 27 21 33 48 28 42 23 42 34 43 24 29 36 37 27 35 24 31 28 27 50 41 20 45 32 44 40 28 34 36 33 21 20 36 42 50 43 42 23 21 42 50 24 31 22 29 26 50 37 29 
1 2 3 4 5 6 7 1 7 2 4 7 4 2 2 4 6 4 1 1 1 4 4 2 4 5 2 3 7 6 5 3 7 6 3 6 1 1 3 4 3 6 1 6 7 6 6 5 3 1 7 2 1 2 7 7 7 4 1 1 7 5 5 1 1 1 5 6 1 4 7 1 3 1 5 7 6 3 2 6 7 7 3 1 1 5 3 1 1 5 

90 7 4 6
27 44 41 33 33 45 46 32 28 28 29 46 43 28 20 37 46 42 24 44 35 41 28 45 40 27 46 46 32 38 32 30 44 28 30 20 46 37 30 26 26 43 45 33 31 50 20 31 27 50 31 24 40 30 28 41 48 26 38 32 38 48 22 48 29 45 25 26 47 43 36 42 24 24 43 45 37 39 27 30 26 43 30 32 27 28 41 35 43 36 
1 2 3 4 5 6 7 3 2 6 3 4 6 4 6 3 1 3 1 3 5 2 2 4 1 1 2 2 2 5 5 4 3 1 5 4 7 2 2 5 3 2 2 3 2 3 1 7 7 7 7 4 3 2 6 1 7 7 3 3 1 2 6 6 2 6 1 6 7 2 7 3 1 4 2 7 1 3 2 5 1 1 1 2 3 2 5 3 7 3 

90 7 4 7
33 33 44 24 36 48 21 43 46 36 31 38 35 20 21 42 37 47 43 21 39 24 28 34 25 47 21 28 32 39 50 27 34 31 25 45 26 34 31 36 21 27 29 44 43 46 48 22 37 34 22 38 49 48 35 30 29 47 40 43 37 38 28 50 43 39 33 35 38 43 21 49 31 44 28 43 50 49 44 25 42 35 20 36 35 48 37 49 32 44 
1 2 3 4 5 6 7 4 3 2 3 7 7 1 2 2 6 4 4 7 5 6 2 4 1 5 6 2 5 7 5 3 4 1 5 5 2 2 6 7 2 5 4 6 6 6 3 6 6 3 3 3 3 6 1 2 6 3 5 1 5 2 3 4 7 5 5 2 7 4 7 2 6 3 6 5 6 2 6 6 6 3 2 2 4 7 1 2 1 7 

90 7 4 8
40 33 47 48 33 45 25 34 50 28 35 30 31 26 31 38 47 44 32 30 21 45 29 21 29 26 31 22 25 23 28 37 38 37 50 45 29 41 24 32 45 34 48 30 40 46 25 28 21 20 41 20 46 34 21 48 47 42 20 47 26 47 30 48 32 28 36 33 34 28 46 33 30 33 34 47 25 29 35 28 27 31 32 35 30 25 34 37 46 48 
1 2 3 4 5 6 7 6 5 3 2 3 5 6 5 1 3 2 6 3 2 2 7 2 4 7 1 6 4 4 3 7 6 5 1 5 6 1 5 5 6 1 2 1 1 3 2 3 2 4 2 1 1 2 7 4 1 2 6 3 6 2 5 1 3 5 2 7 7 3 2 6 7 6 7 3 7 7 6 2 6 3 1 6 2 3 2 4 5 1 

90 7 4 9
47 21 21 48 43 35 47 45 37 22 47 38 23 44 27 46 24 31 30 24 29 40 36 20 41 43 33 24 27 29 23 48 25 25 45 21 25 41 40 22 43 20 41 38 38 37 37 47 46 39 20 43 43 39 28 32 22 50 28 33 23 29 47 48 24 28 48 36 32 24 48 20 27 37 22 33 34 29 32 48 39 42 48 24 38 25 30 33 34 28 
1 2 3 4 5 6 7 1 6 1 7 6 7 7 2 2 3 1 3 1 2 3 7 1 5 3 7 4 4 7 2 3 1 2 2 1 5 1 4 6 2 1 3 2 3 2 1 5 7 5 4 2 1 2 7 4 7 1 2 6 6 2 2 3 4 3 2 7 5 6 3 6 4 4 5 7 7 4 3 4 5 6 4 6 7 2 2 4 1 3 

90 7 4 10
23 30 32 42 39 32 29 28 41 49 33 38 49 20 36 49 42 43 31 26 47 41 25 27 38 42 22 27 28 34 32 29 36 47 37 33 26 39 28 45 44 23 34 23 32 42 26 27 36 29 27 28 36 39 26 37 45 34 49 41 34 27 32 47 21 32 30 22 50 34 24 29 48 26 36 49 33 42 44 42 29 29 36 32 20 37 28 44 37 43 
1 2 3 4 5 6 7 2 7 4 7 1 6 6 6 3 2 6 6 1 5 3 5 2 4 4 6 4 7 5 7 3 7 5 2 5 1 3 3 6 3 4 1 7 2 4 2 3 4 1 2 2 4 5 2 7 5 4 4 1 3 1 4 2 7 1 6 5 2 1 3 5 1 2 1 4 4 5 5 5 1 7 6 3 4 1 7 4 7 5 

90 9 1 1
11 17 9 2 11 5 10 20 7 14 26 24 6 11 14 2 17 23 5 18 20 13 21 25 26 7 9 4 20 10 29 12 28 22 14 24 15 3 21 24 21 14 21 10 1 14 26 28 30 23 15 2 19 5 24 6 24 13 17 13 30 25 7 11 9 2 13 22 15 20 7 8 25 15 3 5 26 16 1 7 13 3 27 16 8 12 16 30 1 14 
1 2 3 4 5 6 7 8 9 5 1 6 8 4 6 6 4 9 6 2 4 9 4 8 5 2 6 3 7 8 9 3 8 7 2 3 4 3 1 6 3 3 8 7 6 3 6 3 9 1 2 5 4 9 7 7 9 8 7 1 8 4 5 5 3 5 3 8 4 1 6 5 5 8 4 1 6 2 7 1 4 4 7 2 5 3 9 4 3 5 

90 9 1 2
18 21 18 5 17 21 18 3 29 17 15 11 1 30 20 24 2 7 10 8 6 10 13 18 3 29 7 11 24 8 6 20 14 29 5 22 1 11 5 19 23 30 22 15 25 23 23 28 29 26 8 6 17 23 13 10 12 18 2 3 20 23 22 30 14 10 6 16 8 7 12 4 14 13 6 16 6 13 24 23 16 8 9 12 30 21 9 15 18 19 
1 2 3 4 5 6 7 8 9 7 1 5 1 7 5 9 8 9 5 3 7 2 2 6 6 4 4 8 5 7 3 3 1 7 8 2 9 8 4 2 8 3 3 2 4 3 9 7 1 9 9 9 9 7 3 6 1 8 6 4 6 1 4 2 7 7 7 1 6 8 1 9 8 6 4 3 7 9 2 6 2 5 9 7 1 9 6 1 5 2 

90 9 1 3
25 3 16 15 8 26 24 25 6 21 19 10 8 26 9 27 27 20 29 14 6 17 5 23 16 30 9 12 26 2 6 3 7 9 2 3 7 17 7 30 6 25 26 14 15 24 29 27 3 20 25 25 10 11 10 2 26 21 28 28 27 13 13 15 16 9 20 30 2 30 25 24 27 14 20 9 30 14 14 16 24 10 22 7 12 14 9 3 28 8 
1 2 3 4 5 6 7 8 9 9 5 3 5 2 4 7 3 7 1 1 4 6 5 5 3 6 1 2 9 8 5 4 5 1 9 1 1 4 9 9 5 3 3 2 6 3 7 7 1 1 7 1 2 1 4 8 4 1 4 4 2 5 5 1 7 2 4 8 2 1 7 1 2 6 6 2 2 3 7 8 3 9 9 6 7 7 6 2 8 4 

90 9 1 4
3 1 10 13 19 28 17 29 15 29 27 11 6 5 19 14 24 8 6 5 2 21 13 12 25 4 4 18 15 30 21 20 8 25 16 15 11 20 5 22 11 13 16 5 10 28 24 30 20 25 13 16 25 5 17 9 12 30 9 29 5 28 19 14 29 2 13 16 25 15 5 16 5 27 26 29 8 2 29 16 2 9 16 15 26 24 24 15 26 8 
1 2 3 4 5 6 7 8 9 2 5 1 7 1 8 5 8 4 2 6 8 5 4 4 9 6 1 7 4 8 3 3 1 1 8 3 1 4 6 5 7 4 6 8 1 7 7 6 1 6 9 8 4 2 1 1 1 5 6 7 1 3 7 7 5 1 5 6 3 6 7 3 2 8 2 3 4 2 5 6 2 3 7 1 4 5 6 5 7 3 

90 9 1 5
10 23 3 18 15 4 13 5 1 23 29 3 3 1 20 22 23 1 24 5 6 19 24 21 20 9 8 22 6 15 24 18 29 21 30 29 1 12 10 10 3 10 26 21 28 22 25 29 5 6 30 11 3 12 23 7 1 18 20 23 15 16 6 8 20 19 16 15 23 20 26 26 14 24 15 17 16 21 12 30 4 25 14 14 30 3 10 12 12 16 
1 2 3 4 5 6 7 8 9 4 3 6 9 1 6 5 1 7 7 3 2 6 5 5 8 4 1 9 9 1 5 3 2 7 9 7 4 9 3 3 3 6 5 5 9 9 8 2 1 3 4 9 8 1 5 2 1 5 9 7 7 1 4 4 6 3 8 1 6 3 2 9 9 1 7 1 3 5 8 9 8 8 5 2 3 5 8 8 9 1 

90 9 1 6
17 9 4 7 30 17 27 6 13 8 7 7 18 7 28 13 25 15 17 20 25 5 8 8 18 18 10 8 7 30 6 14 5 5 26 7 2 15 18 11 23 16 9 10 22 18 3 22 4 27 29 17 13 8 25 10 26 8 6 13 17 3 25 30 2 4 13 8 18 30 4 14 19 11 16 7 2 7 21 6 14 17 29 6 10 15 8 19 26 1 
1 2 3 4 5 6 7 8 9 6 5 8 2 6 9 7 8 4 4 4 6 2 7 6 2 7 1 5 9 9 5 6 2 4 8 9 2 6 1 9 5 5 2 1 4 8 9 5 9 7 4 3 2 5 3 3 1 4 6 8 5 9 7 6 8 3 9 7 9 5 7 5 6 7 5 7 8 8 3 9 9 8 3 9 8 2 5 8 4 9 

90 9 1 7
24 21 25 20 20 8 9 11 9 20 1 13 5 3 13 21 18 11 25 16 5 11 12 7 4 6 16 8 22 3 11 13 19 29 6 9 28 28 15 27 1 8 3 22 29 20 11 2 27 28 17 10 20 23 12 9 16 6 17 8 21 11 28 27 13 18 22 5 7 11 29 4 7 17 6 13 23 6 16 4 7 2 17 29 17 4 24 16 27 8 
1 2 3 4 5 6 7 8 9 8 9 7 5 1 6 3 1 1 9 9 7 9 2 9 4 7 7 6 6 9 4 6 2 9 2 9 2 8 2 7 3 5 8 8 5 1 1 5 5 9 9 6 3 4 3 5 3 8 7 3 3 4 4 3 3 1 1 5 8 1 9 6 8 2 1 1 4 8 8 3 9 2 7 5 2 7 6 8 6 2 

90 9 1 8
30 20 29 23 6 8 29 7 24 6 15 1 4 15 30 13 16 24 24 28 25 24 30 4 8 23 19 19 26 23 6 20 10 27 18 9 3 20 1 14 9 8 15 30 1 6 5 25 28 24 18 7 19 4 3 9 22 5 24 25 17 25 1 14 7 7 15 5 17 1 20 11 9 24 9 8 12 26 21 24 1 8 7 21 10 21 12 15 1 6 
1 2 3 4 5 6 7 8 9 7 7 9 6 5 6 5 8 8 6 4 4 9 1 2 5 4 1 9 7 1 4 4 8 4 9 3 2 2 1 4 8 1 7 7 7 8 2 5 2 9 5 4 4 5 6 8 6 2 8 2 7 1 3 7 2 1 4 3 4 7 3 1 2 6 6 9 4 2 8 4 1 5 4 6 5 9 2 2 6 4 

90 9 1 9
26 19 27 3 4 18 12 12 8 21 22 7 27 10 4 21 28 23 23 28 26 13 15 15 2 1 26 16 18 13 27 3 17 10 11 26 17 26 17 8 22 10 29 26 22 13 1 21 11 29 14 12 8 30 30 21 11 22 8 3 27 30 13 30 23 7 10 12 24 7 28 6 6 6 19 20 19 30 26 7 13 24 20 19 9 14 13 25 28 8 
1 2 3 4 5 6 7 8 9 9 1 4 2 7 2 7 3 7 5 9 6 9 8 6 5 7 6 8 1 9 9 3 1 4 8 9 8 4 9 5 1 4 1 5 1 7 7 3 7 5 9 1 2 8 4 3 9 2 5 2 9 9 4 7 8 9 9 4 8 9 2 3 8 5 6 1 5 2 9 6 6 8 2 1 9 9 7 9 1 7 

90 9 1 10
5 7 21 18 11 14 15 26 27 9 13 2 29 2 4 18 21 23 30 16 24 7 9 11 11 13 10 5 8 7 18 23 28 6 17 16 17 23 4 18 12 13 28 28 19 2 30 28 23 19 15 26 14 30 4 25 6 11 18 10 17 26 19 21 2 16 27 22 21 8 19 12 29 10 13 9 30 9 9 7 29 8 14 17 4 30 10 16 9 19 
1 2 3 4 5 6 7 8 9 3 1 3 1 7 8 5 2 2 7 8 1 6 9 2 4 9 6 2 4 9 3 8 7 9 7 8 2 7 4 7 8 1 1 1 7 2 5 7 8 5 2 2 3 4 1 7 5 3 4 2 3 9 9 1 2 5 7 3 1 1 2 3 2 6 4 3 2 6 9 9 6 2 1 8 3 7 5 8 4 8 

90 9 2 1
17 23 25 28 12 20 21 27 13 14 29 17 26 22 21 14 18 21 10 15 12 30 22 16 15 15 10 13 17 25 27 14 11 13 25 15 25 24 18 28 19 20 23 11 18 28 24 13 19 27 11 19 15 12 26 12 20 23 13 23 24 29 13 29 18 27 30 19 12 15 14 11 28 29 17 16 21 25 15 14 16 15 18 12 21 15 21 19 28 25 
1 2 3 4 5 6 7 8 9 5 4 6 9 2 3 9 5 9 4 3 7 3 7 1 6 4 9 2 8 4 9 2 1 7 4 6 4 5 6 7 7 7 5 3 5 6 1 1 3 2 6 5 9 5 5 3 2 8 9 6 6 3 7 8 7 5 6 3 1 1 6 2 4 6 7 1 5 9 1 7 6 4 5 5 7 1 3 1 5 2 

90 9 2 2
22 23 11 15 21 20 20 26 17 26 11 20 17 13 16 25 25 23 25 13 13 10 23 15 21 15 26 16 15 15 27 16 19 10 28 19 29 27 19 17 11 11 20 23 21 17 18 19 18 12 29 20 17 16 14 29 20 27 24 23 12 11 26 18 29 13 29 15 11 28 15 17 25 10 14 29 16 26 10 13 24 17 10 27 19 25 25 15 20 21 
1 2 3 4 5 6 7 8 9 7 1 3 5 5 1 1 3 9 1 9 5 8 1 2 5 6 1 4 5 6 8 2 6 1 9 9 5 8 2 9 4 6 5 2 9 4 4 3 4 2 3 7 2 9 9 7 8 9 2 5 4 9 8 7 8 1 5 1 6 4 3 7 4 8 8 1 1 4 5 7 3 8 3 6 7 1 2 4 9 8 

90 9 2 3
29 16 21 15 16 15 14 30 21 25 14 30 21 15 29 19 28 30 15 16 28 15 24 21 14 16 22 14 29 17 19 30 25 15 18 22 21 29 17 17 30 24 26 14 15 18 12 29 28 27 29 30 20 20 23 16 24 26 27 25 13 27 27 20 17 25 16 23 23 16 26 14 24 22 29 27 24 18 12 11 19 17 17 16 27 12 14 18 28 16 
1 2 3 4 5 6 7 8 9 1 8 3 9 2 2 5 7 2 3 6 9 4 8 2 3 9 4 5 7 7 3 3 8 4 2 2 3 5 8 2 1 3 4 8 1 2 7 6 1 4 7 4 2 4 9 9 8 9 9 8 9 1 6 2 7 1 1 4 3 3 8 9 9 4 3 5 3 2 4 5 4 6 3 4 8 4 4 8 7 3 

90 9 2 4
13 24 13 24 11 13 25 21 22 28 22 13 16 23 25 22 23 16 13 20 23 14 22 26 30 19 15 19 25 23 26 30 22 29 15 10 15 26 20 14 24 26 11 28 13 17 27 22 29 11 10 19 25 30 12 20 27 18 10 23 27 30 26 14 22 16 26 25 14 30 24 11 30 28 19 23 17 24 18 15 17 21 22 27 14 19 13 13 14 22 
1 2 3 4 5 6 7 8 9 3 6 1 2 8 5 3 7 1 6 6 3 7 4 3 4 7 2 8 2 7 3 2 2 3 6 2 9 1 1 4 5 4 6 9 9 8 5 2 9 6 1 1 8 5 7 7 7 1 5 5 6 8 3 8 1 7 4 3 4 4 7 1 3 8 5 7 6 6 9 5 5 2 7 9 1 3 7 9 2 6 

90 9 2 5
18 27 30 23 25 25 28 19 24 19 15 25 29 20 11 21 24 23 13 28 13 27 22 14 16 23 22 25 27 11 16 17 26 28 15 12 10 15 21 23 24 17 26 30 11 17 28 12 23 13 25 24 20 28 28 23 24 25 21 12 11 14 27 10 15 13 27 18 17 19 16 16 17 16 27 25 12 25 28 18 24 29 23 29 21 22 21 30 23 15 
1 2 3 4 5 6 7 8 9 5 8 5 8 8 6 2 3 6 4 2 2 8 5 6 5 1 8 8 5 8 8 8 4 8 7 4 8 5 7 7 6 1 2 4 2 1 1 5 2 3 1 3 8 5 1 8 4 2 8 4 2 9 3 1 3 6 2 3 5 8 3 4 7 5 1 1 8 1 2 7 2 3 8 5 4 5 8 5 2 4 

90 9 2 6
22 13 11 21 26 18 21 19 27 26 10 15 13 18 24 12 12 25 20 26 15 27 25 21 14 10 10 15 10 23 17 17 30 18 26 17 18 10 26 13 13 15 27 22 28 11 10 27 11 30 28 25 25 15 13 13 20 24 14 10 16 26 15 25 21 16 12 11 16 14 15 12 11 30 24 12 25 12 22 13 13 15 12 17 12 25 11 22 17 10 
1 2 3 4 5 6 7 8 9 7 8 6 3 1 4 1 4 7 3 1 1 3 5 4 3 1 5 4 4 4 5 5 6 3 1 8 4 7 4 9 5 6 6 1 9 2 6 6 6 9 5 6 2 1 9 9 5 6 2 1 7 3 1 2 3 2 3 5 3 1 9 2 9 1 5 5 9 5 6 9 1 7 6 5 5 7 4 3 3 1 

90 9 2 7
27 20 13 26 26 28 14 30 24 15 12 20 19 18 17 22 22 15 12 11 21 29 26 23 11 21 26 17 29 28 26 20 28 10 11 15 23 11 13 15 20 22 17 21 21 10 22 26 20 30 21 13 27 16 10 26 19 29 29 15 12 15 18 15 22 10 15 24 22 19 29 20 13 12 22 23 21 19 14 23 24 21 23 18 23 24 20 23 29 14 
1 2 3 4 5 6 7 8 9 9 7 6 2 7 6 8 2 7 4 8 9 4 4 2 9 9 9 6 8 3 6 9 9 7 2 1 4 4 6 6 6 9 3 2 6 4 5 4 1 9 4 9 4 9 2 7 4 9 9 1 9 4 7 3 4 7 6 6 6 8 3 4 5 1 6 5 2 5 1 1 9 1 5 5 7 2 4 9 6 8 

90 9 2 8
11 27 10 19 16 19 13 25 24 24 26 16 16 19 27 17 12 11 17 12 23 18 20 23 30 28 21 18 29 15 24 27 29 28 22 16 22 24 23 11 19 29 13 25 23 17 13 11 25 20 19 24 24 24 30 18 21 20 16 24 23 25 27 10 24 12 26 23 26 28 18 15 11 29 23 15 27 18 14 20 19 15 22 20 14 11 10 15 22 26 
1 2 3 4 5 6 7 8 9 2 7 7 3 6 6 1 8 7 1 8 4 6 1 8 6 3 7 3 8 3 1 6 6 9 1 2 1 2 9 5 1 2 5 3 6 1 5 6 8 1 4 5 6 4 3 8 2 7 9 7 5 1 9 4 4 9 4 8 2 6 3 1 1 3 9 7 3 6 4 6 2 2 7 6 6 5 9 1 6 6 

90 9 2 9
15 22 20 11 23 25 16 13 16 17 18 23 25 19 24 28 10 10 20 28 22 25 21 26 28 29 25 18 26 28 14 30 26 29 14 29 10 30 27 17 28 27 25 20 25 23 13 16 11 17 16 22 25 14 16 18 15 19 17 24 24 16 24 11 19 11 13 29 23 14 29 30 14 20 20 30 21 23 10 17 26 14 28 20 17 28 24 25 14 20 
1 2 3 4 5 6 7 8 9 4 9 5 9 8 3 8 9 2 8 4 8 1 4 8 7 1 5 7 6 3 4 4 1 9 6 3 1 3 8 6 3 4 3 8 1 5 9 8 5 3 9 9 4 1 8 5 6 8 9 7 6 9 1 1 1 5 3 5 7 3 2 3 2 4 7 3 6 3 7 7 5 6 3 3 4 9 8 9 6 1 

90 9 2 10
21 20 13 24 26 29 13 17 19 20 18 16 28 16 25 23 11 22 16 20 25 15 16 22 28 15 29 21 30 15 20 17 22 16 15 12 23 18 21 10 29 27 24 11 13 15 23 27 30 30 20 21 17 17 19 27 28 23 20 15 20 19 27 13 25 19 18 22 29 12 11 23 24 10 10 27 10 27 12 24 21 30 18 13 20 11 10 19 13 28 
1 2 3 4 5 6 7 8 9 6 9 6 1 1 5 1 4 4 1 9 5 1 1 6 4 5 9 7 7 1 5 6 5 3 4 8 4 1 1 6 3 9 8 1 3 9 8 1 3 3 3 5 1 4 7 4 7 4 8 6 6 2 5 4 4 1 1 6 4 7 8 7 6 6 8 8 7 7 1 6 8 4 5 4 8 8 8 7 1 1 

90 9 3 1
40 19 37 32 35 34 5 32 49 8 9 47 31 42 24 33 37 35 33 18 18 29 40 33 18 37 29 3 24 6 32 36 34 6 35 50 9 40 31 8 14 23 42 45 31 33 39 13 33 43 30 6 13 14 26 25 20 47 6 12 2 6 48 17 13 15 5 16 46 34 31 28 13 11 19 49 42 43 4 44 5 48 49 10 29 46 23 27 42 41 
1 2 3 4 5 6 7 8 9 9 2 6 4 2 1 5 8 4 4 3 9 2 4 4 9 7 7 5 2 5 8 8 5 1 1 7 6 2 3 5 6 3 5 9 2 8 3 4 4 6 8 6 3 5 8 9 7 2 9 4 1 9 4 1 5 9 2 8 6 2 4 8 8 6 4 9 7 7 2 8 8 7 5 3 3 7 1 2 3 2 

90 9 3 2
4 27 15 37 16 3 34 27 10 26 40 4 33 7 27 20 6 29 1 50 4 14 14 10 38 37 24 19 1 31 5 19 23 28 27 17 21 39 49 24 32 6 28 23 13 5 4 46 50 33 30 11 28 32 17 49 23 44 27 33 17 26 3 50 26 10 18 33 10 15 42 19 40 40 44 3 38 14 45 3 9 45 28 24 15 11 35 12 18 26 
1 2 3 4 5 6 7 8 9 2 2 2 7 6 4 7 2 7 1 4 3 8 2 6 6 9 2 4 5 6 3 3 4 4 9 5 9 2 3 4 6 2 4 7 1 2 7 1 9 1 8 7 5 8 7 1 1 4 7 7 8 9 2 6 2 6 5 6 1 9 5 4 6 4 6 7 8 9 5 5 7 2 1 7 5 5 1 8 1 2 

90 9 3 3
15 28 25 26 49 4 9 5 3 33 15 17 9 12 43 33 43 47 3 30 46 10 29 3 22 3 46 8 25 17 39 22 40 1 23 2 42 47 30 22 38 45 3 29 31 10 44 39 30 38 5 35 35 42 12 22 15 35 26 19 27 20 14 26 45 29 45 1 39 35 49 6 49 6 25 49 3 19 25 14 50 3 34 16 6 21 35 6 45 25 
1 2 3 4 5 6 7 8 9 4 1 6 1 7 2 2 1 8 3 5 1 5 3 8 4 9 5 1 1 1 5 1 3 3 7 8 1 3 4 2 9 3 8 8 5 9 1 7 6 9 6 4 8 6 8 2 9 7 4 5 8 8 1 1 4 9 5 6 7 3 9 2 7 7 5 9 1 6 8 2 1 1 5 8 9 8 1 6 5 2 

90 9 3 4
27 1 18 11 11 2 20 45 15 37 40 13 18 22 41 31 28 27 3 36 34 32 43 30 10 11 11 43 23 41 14 4 39 17 16 29 48 48 30 4 1 30 28 34 12 27 6 48 42 15 21 34 14 15 2 25 9 31 49 39 44 30 13 10 19 9 6 43 7 32 17 2 2 13 41 26 5 5 22 19 28 41 23 10 24 23 32 42 15 47 
1 2 3 4 5 6 7 8 9 6 6 6 4 5 5 2 3 7 4 5 9 1 1 7 7 5 6 5 6 7 1 6 5 5 5 9 8 6 7 6 9 2 1 3 9 9 5 7 6 9 5 1 3 5 5 1 5 3 2 6 9 1 6 3 3 8 1 7 5 6 2 1 4 7 6 4 3 4 5 3 7 9 7 6 2 1 6 6 6 1 

90 9 3 5
38 13 24 5 9 20 9 50 36 15 8 43 2 48 45 49 14 21 47 50 37 30 20 30 6 21 5 20 3 31 34 25 24 6 38 14 33 4 29 31 22 8 31 27 11 37 7 36 26 48 29 31 3 37 4 31 3 14 30 37 19 39 31 3 42 7 14 27 3 10 27 34 31 27 26 48 13 35 17 25 16 38 35 12 5 37 8 25 41 6 
1 2 3 4 5 6 7 8 9 8 7 8 5 4 3 9 3 2 2 2 7 9 8 2 4 5 2 7 1 3 6 1 7 7 4 3 9 4 2 1 9 5 8 8 3 8 9 8 6 7 4 3 8 6 1 9 8 8 3 3 1 3 4 5 7 8 1 1 3 9 3 9 8 4 3 9 2 3 7 6 7 3 7 6 1 7 8 9 1 4 

90 9 3 6
49 42 22 40 32 5 28 12 31 3 44 29 11 19 28 22 7 15 7 14 31 45 7 23 17 28 27 35 16 48 16 46 19 41 44 16 27 34 30 19 3 8 47 25 4 25 28 40 19 7 3 11 42 3 32 14 23 16 29 41 36 25 33 6 44 20 25 41 18 8 14 9 37 39 18 36 24 13 34 42 7 12 14 44 10 40 23 27 45 30 
1 2 3 4 5 6 7 8 9 1 1 1 4 7 3 5 9 5 1 3 6 9 7 9 8 9 9 4 2 1 2 7 8 6 5 2 2 6 6 2 4 9 7 4 7 9 7 9 2 2 6 3 1 4 6 6 9 1 1 7 6 9 1 9 5 9 8 6 3 8 4 2 5 6 2 6 9 5 4 8 7 6 4 5 8 9 5 4 3 1 

90 9 3 7
11 18 39 35 2 46 33 12 21 50 34 39 48 17 5 41 9 38 19 45 46 28 31 5 10 35 34 20 26 24 50 45 47 19 42 50 36 46 32 9 9 16 30 4 27 26 48 19 16 4 28 20 2 10 9 27 17 8 12 6 10 36 7 37 24 33 30 21 11 37 13 49 21 11 8 31 50 28 19 22 23 29 9 24 15 7 33 43 41 44 
1 2 3 4 5 6 7 8 9 3 6 8 8 6 7 1 5 1 1 4 6 6 7 2 6 9 1 8 2 5 3 4 1 6 1 5 7 4 5 5 2 4 9 1 3 5 7 8 8 7 7 9 3 8 1 2 2 4 7 5 9 4 4 2 1 2 8 5 8 9 2 4 7 6 3 9 3 1 8 1 9 3 7 7 4 8 3 6 5 2 

90 9 3 8
23 8 1 4 38 12 47 10 11 16 4 48 23 8 48 22 49 20 10 9 34 20 40 50 10 1 7 22 6 27 22 47 2 6 10 44 36 3 22 5 25 2 17 25 15 18 7 3 4 47 11 25 9 10 36 49 20 22 32 47 15 28 26 17 37 13 18 14 38 8 38 19 2 26 9 6 3 5 6 14 23 3 23 15 6 10 13 17 36 18 
1 2 3 4 5 6 7 8 9 5 7 3 6 9 6 7 1 3 2 1 4 3 7 9 6 1 9 9 4 8 8 5 7 4 3 2 9 9 2 2 9 2 9 1 9 6 8 7 2 2 4 4 5 4 5 6 8 5 9 9 1 8 3 5 8 2 3 4 9 6 1 1 3 8 2 5 6 4 5 4 6 3 5 9 8 2 5 3 3 1 

90 9 3 9
34 30 29 10 48 38 23 18 47 27 7 39 12 43 8 21 36 17 38 31 17 31 7 19 10 18 20 47 27 9 34 14 40 43 42 11 9 2 36 40 43 22 26 31 49 40 20 9 10 8 28 36 2 12 36 33 10 13 25 38 33 6 23 1 8 2 25 35 11 26 17 4 17 23 27 43 8 2 28 26 33 47 3 23 21 31 2 28 47 46 
1 2 3 4 5 6 7 8 9 8 8 4 1 9 4 1 1 2 9 2 8 3 9 7 6 5 9 4 6 4 1 7 8 4 2 2 5 9 8 8 8 7 8 5 9 7 2 8 4 4 8 2 2 9 1 6 1 8 3 7 1 1 4 5 1 7 9 6 8 3 7 8 3 1 5 8 6 3 1 6 8 7 1 4 3 6 1 7 4 6 

90 9 3 10
46 43 10 30 38 3 32 39 16 39 8 27 30 19 4 4 19 29 9 25 10 29 20 38 10 39 47 1 37 12 40 48 32 32 50 2 50 43 24 10 33 13 26 34 47 10 3 45 7 26 15 15 27 9 35 19 34 48 10 3 27 24 18 22 45 30 11 11 6 43 4 16 30 31 31 17 13 26 35 35 23 39 35 49 35 24 24 11 33 37 
1 2 3 4 5 6 7 8 9 1 2 9 2 2 7 8 7 4 2 4 7 7 7 7 3 5 1 2 7 5 1 2 2 6 8 4 3 1 9 6 6 4 7 5 2 3 9 2 4 2 3 8 7 4 8 2 6 5 6 6 8 4 5 3 6 2 2 3 8 4 7 5 8 6 2 1 3 7 5 5 6 6 7 5 6 3 5 7 3 2 

90 9 4 1
25 24 22 49 42 22 44 23 44 44 43 43 39 37 21 38 32 28 43 27 32 49 38 40 44 26 45 32 46 43 50 44 32 35 47 32 46 48 34 34 32 48 26 43 27 40 43 42 27 42 40 24 42 27 25 44 30 33 32 46 24 48 23 33 48 37 29 49 22 37 45 30 47 29 43 42 36 24 37 21 26 45 38 29 46 47 31 28 40 50 
1 2 3 4 5 6 7 8 9 3 1 5 8 5 2 8 8 8 7 6 4 4 6 4 8 6 5 3 1 5 9 4 4 1 3 5 9 8 7 3 1 9 8 6 1 6 3 5 7 2 9 7 8 2 3 6 9 9 6 7 2 1 6 3 6 7 7 2 6 3 5 4 6 7 7 6 3 9 9 8 6 5 4 7 6 7 4 7 1 2 

90 9 4 2
32 36 40 31 29 48 30 20 38 33 26 38 37 41 43 30 29 43 38 37 30 39 24 47 47 50 30 32 29 22 47 43 35 39 48 21 41 39 23 22 50 34 31 50 30 49 36 43 34 30 28 48 48 27 48 25 24 25 50 26 31 46 32 38 49 42 49 38 22 41 35 49 50 48 49 41 32 42 22 42 47 32 41 30 21 21 40 46 33 42 
1 2 3 4 5 6 7 8 9 5 4 5 5 1 3 1 2 8 1 1 1 6 5 1 8 5 4 2 6 6 3 1 4 5 4 8 5 6 2 6 6 5 3 3 1 6 8 7 6 5 3 4 1 6 5 3 1 2 6 7 3 7 9 8 4 4 2 1 7 2 2 8 8 5 3 9 7 1 3 9 8 3 9 2 6 7 4 3 5 5 

90 9 4 3
39 40 20 34 24 36 20 38 46 33 28 30 25 21 46 23 28 46 24 40 35 34 45 46 49 30 27 30 44 31 23 43 35 39 47 49 39 39 48 42 28 50 25 28 44 40 20 41 41 29 34 33 23 50 25 30 40 33 36 48 23 25 32 28 40 30 30 29 50 39 43 45 38 45 22 20 21 39 50 47 21 27 42 38 38 23 46 34 35 25 
1 2 3 4 5 6 7 8 9 7 2 4 3 5 4 2 1 8 1 1 3 8 9 4 4 9 4 6 1 4 6 9 6 7 1 7 3 4 9 9 2 2 2 2 1 2 2 4 8 6 1 1 9 7 7 5 1 3 3 3 6 4 6 1 7 8 2 6 1 8 6 5 3 2 4 4 3 8 7 8 2 8 2 2 8 1 4 1 4 4 

90 9 4 4
47 47 26 30 34 26 42 32 35 36 22 29 42 33 22 31 20 32 31 23 27 21 49 38 45 30 38 36 31 20 39 40 34 44 33 48 21 41 45 27 39 48 27 40 42 39 38 44 25 48 48 44 32 41 32 43 47 49 20 20 31 49 38 21 22 20 47 22 24 25 28 39 47 24 43 49 45 37 38 34 23 26 45 24 50 39 39 27 32 20 
1 2 3 4 5 6 7 8 9 9 8 8 5 1 2 1 7 1 7 9 5 7 2 3 5 6 9 9 2 3 9 5 2 9 3 4 6 8 6 8 8 3 2 4 4 9 1 1 1 3 2 8 7 1 3 9 1 5 1 3 3 8 8 3 2 6 8 2 2 5 5 5 3 6 7 2 1 7 2 5 7 6 1 6 1 1 8 8 6 6 

90 9 4 5
23 39 25 44 50 26 46 37 28 25 28 28 23 43 49 25 35 38 21 32 36 36 41 42 47 21 43 50 26 27 29 34 42 27 29 32 50 27 39 24 50 34 35 45 49 46 25 27 34 45 33 32 44 27 38 33 35 26 24 40 28 28 24 32 30 45 25 26 24 34 49 36 22 23 48 48 31 39 32 35 33 32 50 45 49 20 40 50 37 36 
1 2 3 4 5 6 7 8 9 2 1 1 4 5 9 6 3 9 4 7 7 2 7 6 2 3 3 3 5 8 7 9 9 5 6 9 1 8 3 8 7 1 8 7 1 2 3 5 9 7 7 9 6 7 9 5 8 8 3 2 4 2 1 3 4 2 3 3 7 3 4 4 6 3 8 6 3 4 3 3 8 1 1 6 8 6 5 2 7 8 

90 9 4 6
30 37 31 25 21 38 35 45 22 39 21 26 23 44 23 22 34 31 29 37 28 41 45 33 44 32 28 21 42 37 27 30 35 22 48 35 33 45 22 47 40 25 50 39 27 47 33 37 33 42 26 37 23 22 44 49 21 49 43 29 33 27 28 20 50 26 27 47 38 33 20 49 23 42 26 45 38 39 31 23 47 48 28 48 43 35 33 33 44 26 
1 2 3 4 5 6 7 8 9 4 2 4 4 2 6 1 6 5 4 9 1 4 6 8 9 9 4 1 9 2 3 7 4 6 8 4 4 2 4 2 9 5 1 7 9 5 5 4 3 3 2 6 2 1 9 3 2 1 1 2 3 2 5 5 5 1 6 1 3 9 6 2 6 6 2 6 8 9 5 3 2 1 5 7 2 9 1 1 8 8 

90 9 4 7
36 49 34 23 49 35 39 22 25 22 44 28 27 24 22 48 29 30 40 25 26 39 49 28 34 29 29 42 48 37 46 22 27 41 21 44 50 50 35 48 20 21 29 22 24 39 35 29 27 28 41 30 39 22 31 38 38 36 46 47 43 25 42 24 49 24 24 25 27 29 31 26 42 24 31 37 29 20 32 28 43 25 22 50 34 27 34 25 49 46 
1 2 3 4 5 6 7 8 9 6 9 9 4 5 1 1 5 6 1 3 1 4 1 3 6 7 1 9 7 4 7 3 6 4 2 4 9 3 4 7 8 5 1 3 7 4 7 1 2 6 8 7 1 8 9 8 6 1 3 6 7 5 7 6 1 8 2 2 6 3 5 7 3 1 8 1 1 2 5 3 6 7 9 7 9 3 9 5 1 8 

90 9 4 8
43 31 28 24 26 34 49 47 28 21 26 46 42 46 31 43 23 45 39 50 37 47 46 46 31 22 32 28 47 48 49 47 29 20 26 32 44 43 49 33 38 35 45 43 28 21 40 22 42 27 50 33 21 26 43 21 25 36 26 41 26 24 27 32 23 32 34 24 47 21 36 46 47 47 35 45 36 20 41 30 34 38 35 26 49 44 41 23 34 45 
1 2 3 4 5 6 7 8 9 8 9 4 1 4 3 8 4 9 8 2 5 7 7 4 4 1 2 4 1 1 7 2 2 3 4 2 6 3 4 7 6 6 9 1 7 9 3 7 5 1 7 2 9 5 1 6 2 7 4 7 3 9 4 6 1 7 4 2 6 5 4 5 1 5 9 2 4 3 2 6 9 8 3 8 1 6 1 7 7 8 

90 9 4 9
50 36 43 27 45 25 49 28 28 33 40 23 50 23 36 48 36 30 37 31 24 49 44 23 50 33 34 25 23 33 36 39 34 28 29 20 21 42 37 25 27 38 34 39 24 47 40 40 21 43 21 20 35 38 30 21 50 43 30 20 36 21 31 41 36 43 29 28 35 46 25 50 41 34 22 48 28 40 35 37 49 42 27 29 35 44 49 21 40 24 
1 2 3 4 5 6 7 8 9 1 4 4 1 4 2 5 6 6 4 4 7 6 8 5 7 3 6 1 7 4 4 6 8 5 7 9 8 6 8 9 1 5 6 8 6 3 5 7 8 5 5 1 9 4 7 8 2 9 7 4 7 6 2 4 2 1 7 3 9 9 1 4 1 4 8 7 5 6 5 1 6 5 6 6 5 9 5 4 6 7 

90 9 4 10
28 31 34 45 40 43 49 37 42 42 43 46 39 47 20 50 41 45 39 20 30 22 40 46 43 24 45 48 22 25 34 50 28 20 20 25 22 42 39 22 33 34 38 29 37 45 32 39 28 49 31 22 25 20 46 39 42 42 26 21 29 34 29 37 25 38 45 30 22 25 35 38 35 28 44 25 35 34 45 27 49 41 44 37 22 21 40 46 39 48 
1 2 3 4 5 6 7 8 9 4 3 5 8 4 6 4 1 6 6 8 7 8 4 5 3 8 9 4 8 2 8 6 6 3 3 2 6 8 6 1 8 8 6 7 9 3 7 8 8 5 8 3 1 6 3 7 5 9 3 9 9 9 2 6 9 8 6 3 8 9 5 8 9 2 3 2 4 7 4 9 2 9 7 8 2 6 9 5 7 5 

110 3 1 1
16 14 4 4 16 20 14 10 1 20 16 2 1 9 9 18 26 28 26 24 11 1 23 27 21 2 28 15 25 26 28 17 9 22 11 3 6 25 23 3 23 16 8 15 8 22 9 14 26 27 2 26 24 17 2 20 8 15 8 3 24 5 18 19 10 9 9 18 16 1 3 30 11 16 23 6 13 13 15 28 22 3 22 16 24 2 5 18 26 8 12 20 17 13 23 27 28 30 27 7 18 17 20 7 16 13 27 23 3 22 
1 2 3 2 1 3 3 1 2 2 2 1 1 1 3 3 2 3 3 2 2 1 2 3 1 1 1 3 2 2 3 3 3 2 1 3 2 2 3 2 1 1 3 3 3 2 2 2 3 2 1 2 2 2 1 3 3 3 3 1 3 1 3 3 2 3 1 1 1 1 3 2 3 1 3 1 1 2 2 1 2 2 1 3 2 2 2 2 1 2 1 1 1 3 1 1 1 3 1 1 2 1 3 3 3 2 1 3 1 3 

110 3 1 2
24 26 29 16 17 30 15 17 8 14 16 7 18 27 25 9 19 25 27 7 19 14 18 4 9 20 11 27 16 4 23 29 17 10 10 30 23 18 1 12 18 16 27 11 13 23 3 8 22 8 13 25 13 17 23 14 25 8 15 26 3 29 13 15 7 14 16 9 15 27 19 6 24 17 3 16 6 25 6 27 5 16 26 8 27 10 2 19 2 2 8 26 8 19 21 3 23 6 4 29 28 8 10 26 30 21 9 22 14 1 
1 2 3 3 3 1 1 2 2 3 3 3 2 3 3 2 3 2 3 3 2 3 3 1 3 1 1 2 3 3 1 1 2 2 2 1 3 1 2 1 1 1 1 2 3 1 3 2 3 3 3 3 1 3 2 2 2 3 1 2 1 2 2 1 2 3 1 3 3 3 1 1 3 2 1 1 3 2 1 2 1 1 1 2 2 1 3 1 1 1 1 3 1 3 3 2 2 3 1 3 2 2 2 2 3 3 1 3 2 3 

110 3 1 3
2 21 7 8 11 12 28 12 14 30 16 25 5 13 20 27 25 25 24 10 6 23 1 4 27 19 20 25 6 18 24 27 1 22 21 25 9 16 1 27 14 14 16 16 28 26 26 19 9 14 8 22 17 10 3 29 13 16 29 16 13 13 25 25 23 17 12 23 8 26 9 29 29 2 12 17 15 14 24 24 20 20 19 14 13 20 16 7 23 1 11 23 29 18 6 4 29 2 28 3 5 26 2 3 11 18 10 6 4 13 
1 2 3 1 3 3 2 2 1 1 3 1 3 2 1 2 1 3 3 1 2 2 2 3 1 3 2 2 2 1 3 3 3 3 2 3 1 3 3 1 3 3 3 3 1 1 3 1 1 3 1 1 2 3 3 2 2 3 2 2 3 1 1 2 1 1 3 1 2 3 2 3 2 1 3 1 2 1 1 3 2 3 1 3 1 3 2 2 1 1 2 2 1 3 1 3 3 2 2 3 2 1 2 1 2 1 1 3 2 1 

110 3 1 4
10 13 28 15 10 17 18 28 16 7 28 13 9 10 7 16 24 24 3 10 10 25 13 7 30 16 17 25 26 13 4 23 3 15 28 21 19 5 16 24 28 19 26 9 17 3 2 12 12 16 23 16 20 14 14 27 10 6 8 19 25 5 30 19 5 26 9 10 25 11 22 12 11 7 22 10 29 15 2 23 16 9 17 2 29 20 26 16 8 26 22 7 15 5 14 16 19 19 29 30 11 16 29 10 6 23 27 15 20 23 
1 2 3 2 1 2 3 2 3 2 3 2 3 2 1 3 1 3 2 1 1 1 3 1 2 3 2 1 2 1 2 2 3 3 2 2 2 2 1 3 3 2 2 2 2 3 1 1 2 3 1 3 2 2 2 2 3 2 1 1 3 3 3 1 1 3 2 2 1 3 3 1 1 3 2 1 3 2 3 3 1 3 3 3 2 3 1 2 2 3 2 2 2 3 1 1 3 2 2 2 3 1 3 1 2 2 1 1 3 2 

110 3 1 5
19 3 8 25 21 2 7 29 12 8 21 14 14 25 19 12 11 20 27 3 11 28 23 25 6 2 21 17 22 18 19 29 2 17 17 28 6 7 5 19 16 7 22 8 21 28 3 19 7 22 23 11 16 28 10 22 14 29 14 12 10 24 16 8 17 19 8 3 18 23 2 6 20 1 6 1 10 21 22 13 12 19 15 2 26 22 13 2 18 2 1 16 15 26 9 11 20 19 3 2 26 21 24 26 3 3 14 22 28 14 
1 2 3 3 3 3 3 3 1 3 1 3 2 3 3 1 1 3 1 1 3 3 2 1 2 1 3 2 2 1 2 3 3 2 3 1 1 3 3 2 1 3 2 2 3 3 3 2 1 2 1 2 3 3 1 1 3 1 3 2 2 2 2 1 2 2 3 2 2 2 3 1 3 3 1 1 2 3 1 1 1 1 2 1 3 2 3 2 1 3 2 2 1 3 1 1 2 2 3 3 1 2 3 1 3 1 3 3 1 2 

110 3 1 6
27 19 19 13 14 23 3 7 24 21 1 18 16 25 8 22 12 10 6 13 2 6 13 5 22 10 2 1 11 27 11 7 8 5 1 9 7 23 7 21 24 30 2 24 3 29 30 5 22 10 17 10 9 11 20 4 5 2 6 26 16 7 7 11 20 19 23 9 27 2 25 28 8 7 6 20 29 1 2 4 6 28 10 8 25 11 27 24 19 29 12 11 26 25 25 13 1 2 23 15 16 27 8 10 18 1 4 16 19 7 
1 2 3 1 1 2 3 3 2 3 3 2 1 2 3 3 3 2 2 3 1 1 2 3 1 1 2 2 1 1 2 2 3 3 3 1 2 1 2 3 3 2 3 2 1 3 2 1 1 1 2 2 3 3 1 1 2 2 1 3 3 2 1 2 3 3 3 2 1 2 1 3 3 2 3 1 2 2 2 3 3 2 3 2 3 3 1 3 1 1 3 3 3 3 2 3 2 3 1 2 1 3 3 2 3 1 1 3 1 2 

110 3 1 7
5 2 2 19 22 21 29 14 6 6 30 23 20 14 18 6 16 24 3 26 30 9 16 4 29 13 5 25 2 16 17 9 9 23 16 15 11 15 10 16 8 28 30 6 17 22 26 14 4 6 18 29 8 28 2 6 14 10 10 22 18 4 19 8 11 30 15 3 19 5 20 11 8 9 10 15 11 20 3 15 22 15 24 14 25 23 12 13 17 2 14 21 13 5 1 4 2 21 29 30 5 21 6 21 12 17 25 26 30 25 
1 2 3 1 3 3 1 3 2 2 3 3 2 1 3 1 3 2 2 2 1 3 2 2 2 1 2 3 3 1 1 2 3 2 2 2 1 2 1 1 3 2 1 2 2 3 3 1 1 3 2 3 1 2 2 2 3 1 3 3 3 1 1 2 1 3 1 1 2 1 1 1 2 1 2 3 1 2 1 1 2 3 1 3 3 2 1 2 1 3 3 2 3 1 2 3 2 3 3 1 2 1 1 1 1 2 2 3 1 3 

110 3 1 8
15 14 12 7 4 17 22 2 1 1 6 14 10 21 23 26 24 12 20 29 18 10 9 28 18 27 24 10 23 12 18 14 22 8 4 5 25 26 8 16 24 27 28 12 16 29 25 4 12 7 14 19 28 4 6 19 22 21 9 9 27 28 6 23 12 23 2 19 10 11 2 20 13 6 30 7 3 30 10 10 8 25 28 21 10 9 1 22 19 7 13 17 19 3 5 28 1 12 22 3 14 8 25 2 29 21 18 26 17 1 
1 2 3 2 3 2 1 1 1 2 1 1 2 3 3 1 3 1 3 3 3 3 2 3 2 2 3 2 3 2 1 2 3 1 1 1 3 3 3 2 1 1 3 3 1 2 3 2 3 1 3 1 1 2 3 3 3 1 2 1 3 3 2 1 1 2 2 2 3 3 1 3 3 1 3 2 3 3 2 1 1 3 3 3 2 3 1 2 2 3 1 3 1 2 3 1 1 2 3 3 1 1 1 2 1 1 3 1 2 2 

110 3 1 9
23 15 21 21 11 2 11 27 19 9 19 15 28 4 21 10 30 14 4 5 10 13 12 22 20 19 16 21 21 6 30 2 16 9 7 27 29 21 30 7 25 18 12 25 26 26 21 7 21 22 27 5 12 16 10 20 15 9 20 29 19 30 13 2 27 13 1 8 9 18 22 29 5 2 2 22 6 15 17 16 8 28 6 8 29 20 1 7 4 12 12 15 26 6 9 20 2 10 3 12 22 12 22 2 1 26 6 12 9 18 
1 2 3 3 2 3 3 3 1 2 1 3 2 1 2 1 2 1 1 3 1 1 3 2 3 1 2 2 1 2 2 1 3 1 2 2 2 3 2 2 2 3 3 3 2 2 2 2 1 2 3 1 2 2 2 1 3 1 3 3 3 1 2 1 2 1 3 2 2 3 2 1 3 2 1 3 3 3 3 2 2 3 1 3 3 3 3 1 2 3 1 1 3 3 2 3 1 3 1 3 1 3 2 3 2 3 1 2 3 2 

110 3 1 10
1 14 9 1 14 24 24 7 6 3 25 29 3 26 10 10 11 25 9 15 16 16 30 15 22 28 14 20 16 17 19 2 16 15 18 25 23 20 1 5 14 14 19 4 6 6 3 28 8 3 11 5 13 16 5 12 6 15 2 29 14 13 23 19 30 3 4 23 26 12 20 22 25 29 22 11 19 2 14 23 14 10 17 21 12 10 12 14 30 11 30 29 26 3 7 6 22 8 2 26 23 13 17 14 29 25 18 19 22 1 
1 2 3 1 2 1 2 1 3 1 1 3 1 1 3 2 1 1 2 2 1 2 3 3 1 2 1 1 3 1 3 2 3 1 3 1 2 1 1 3 3 3 2 2 1 3 3 2 3 1 1 2 2 2 3 3 2 2 3 2 2 3 2 1 1 2 1 3 3 1 2 3 2 3 1 1 3 1 3 3 2 1 3 1 1 1 2 3 1 3 2 2 1 1 2 3 2 1 3 3 1 2 3 1 3 1 2 3 1 3 

110 3 2 1
17 21 21 14 14 18 18 23 11 27 30 22 30 30 17 25 27 30 22 29 16 22 23 16 13 17 28 11 15 27 15 23 23 10 18 20 19 15 27 13 18 20 13 29 18 13 21 19 29 17 25 28 21 15 15 20 13 30 20 15 20 18 20 17 22 18 25 23 12 16 21 25 23 16 15 29 29 25 14 19 17 10 12 23 22 19 23 11 21 13 22 19 29 25 15 15 25 24 25 16 12 21 15 23 18 16 20 15 17 19 
1 2 3 2 3 1 3 3 2 3 1 1 3 3 1 3 2 2 2 2 2 1 2 3 1 2 3 3 1 1 3 1 3 1 3 1 3 2 1 2 3 2 1 2 3 1 3 3 2 2 1 1 3 3 1 3 2 3 1 3 3 2 3 3 1 1 2 2 2 3 3 1 3 3 3 1 2 3 2 1 2 2 2 1 3 2 2 3 1 1 2 1 2 1 3 1 2 3 3 1 1 2 3 3 3 2 3 3 3 2 

110 3 2 2
23 22 17 13 10 12 30 18 17 18 11 29 15 22 17 17 20 19 21 20 29 17 13 10 18 19 25 29 19 18 20 14 17 24 11 25 11 30 29 30 21 26 26 30 10 22 11 27 10 23 23 13 10 15 29 19 29 18 27 18 14 27 22 12 27 12 10 14 12 29 29 27 26 12 22 10 16 19 15 21 22 18 10 27 27 28 18 20 11 17 21 24 16 18 20 27 14 25 30 26 27 17 14 12 12 25 11 17 22 28 
1 2 3 3 3 1 2 1 3 3 3 2 3 3 1 1 2 2 3 2 2 3 1 3 1 1 1 2 3 3 3 2 2 2 1 1 1 2 3 3 3 1 1 3 1 1 1 3 1 2 2 2 2 2 2 2 2 2 2 1 2 3 3 1 3 3 2 3 3 3 1 3 3 3 3 1 1 3 2 3 2 1 3 2 2 3 1 3 2 1 2 1 3 2 2 3 3 1 3 2 1 1 3 3 1 2 1 1 1 3 

110 3 2 3
29 19 20 23 29 27 20 12 10 20 16 26 30 22 19 29 23 19 26 23 25 16 19 19 16 28 13 20 25 18 17 10 20 26 12 14 22 11 12 15 12 23 17 12 17 18 26 17 28 27 19 17 15 16 22 11 27 10 11 27 19 13 12 20 22 24 13 29 21 23 30 15 15 14 26 20 18 18 16 10 12 14 16 12 20 11 18 21 15 29 30 14 28 15 29 16 22 13 13 12 11 13 10 24 16 15 16 24 27 23 
1 2 3 1 3 1 1 3 1 1 2 2 2 2 1 2 2 1 1 1 3 2 2 3 2 1 3 3 2 2 3 3 1 1 2 3 2 1 2 3 1 1 3 1 1 2 3 2 2 1 1 3 1 1 1 1 1 3 3 2 3 1 3 1 3 3 3 3 3 2 3 2 2 2 1 3 1 3 3 1 1 1 1 3 3 1 3 2 2 3 1 1 3 3 3 2 1 2 2 3 1 3 3 1 3 3 2 3 2 2 

110 3 2 4
14 25 21 15 22 27 10 27 29 11 23 14 25 25 21 26 13 10 12 10 21 10 27 19 18 17 21 18 15 27 16 26 13 11 29 30 21 17 11 14 10 16 19 11 29 13 20 10 12 27 14 24 21 25 10 20 30 27 28 21 14 13 25 28 11 10 23 10 21 26 27 12 12 11 16 27 30 26 10 13 15 21 10 30 23 15 14 16 14 19 16 27 17 27 17 28 18 21 13 18 14 21 29 22 15 26 15 19 24 15 
1 2 3 2 2 1 1 3 2 2 2 2 3 3 3 2 1 3 2 1 2 3 2 3 3 3 3 2 1 1 1 2 1 1 1 2 1 2 3 1 1 1 2 1 1 1 3 1 1 2 1 1 2 3 2 3 3 3 3 2 2 1 3 3 3 3 3 2 3 2 3 3 2 3 3 3 1 3 2 1 1 1 2 2 3 1 3 1 1 2 3 2 1 1 2 3 2 1 3 1 1 1 3 3 2 1 2 1 3 1 

110 3 2 5
20 11 28 12 10 19 23 26 13 15 20 15 23 10 14 25 12 18 28 13 27 26 13 10 13 14 22 24 30 25 12 17 27 21 19 14 27 14 30 17 15 28 11 26 15 12 15 20 24 26 27 25 30 10 15 13 28 20 16 21 19 13 14 21 18 28 28 20 15 16 27 22 18 22 29 26 22 29 19 11 25 19 20 15 24 10 26 16 10 24 24 25 24 20 17 11 19 22 24 25 14 16 24 20 19 14 22 10 23 19 
1 2 3 2 3 2 2 1 1 2 2 2 3 2 1 1 3 1 1 2 2 2 3 2 2 2 2 3 1 3 1 1 3 1 1 2 2 3 2 3 2 1 2 1 1 3 2 2 1 1 3 2 2 2 3 3 2 1 1 3 1 2 2 1 2 2 2 1 3 3 2 1 2 2 3 1 3 1 3 1 3 2 1 1 1 3 3 2 3 2 2 3 2 3 2 3 3 2 2 1 1 1 2 1 3 2 2 3 1 3 

110 3 2 6
26 10 24 18 29 12 23 30 15 30 17 10 24 19 30 11 20 20 13 15 24 25 10 26 14 16 15 24 30 13 20 16 27 30 20 14 11 20 16 10 18 17 12 11 19 13 25 30 12 19 18 18 29 27 18 11 27 17 19 23 14 25 11 30 10 29 18 28 19 21 25 11 22 18 14 11 25 15 29 28 28 26 14 13 27 22 26 25 20 28 14 24 27 28 11 19 21 11 11 22 24 29 12 27 24 29 14 16 19 26 
1 2 3 3 1 1 1 3 2 2 2 1 1 2 3 2 2 2 2 2 3 3 1 3 1 1 2 2 2 3 2 3 3 3 1 2 1 3 3 2 2 2 3 1 2 1 1 1 3 1 1 1 2 3 3 2 1 3 1 1 2 3 2 3 2 3 2 1 2 1 2 3 2 1 3 1 2 2 3 1 1 1 2 3 2 1 2 3 1 2 3 1 3 2 1 1 3 3 2 2 3 1 3 3 3 2 3 2 2 2 

110 3 2 7
11 13 24 17 21 27 18 26 16 24 14 14 14 24 28 23 19 25 29 23 10 14 18 20 19 15 28 20 30 24 18 23 13 21 21 21 30 28 20 27 21 19 14 27 23 19 15 15 28 25 13 24 22 10 14 19 25 30 13 26 18 12 13 10 17 24 26 12 25 17 23 19 18 20 19 14 30 12 13 17 21 18 17 30 12 18 28 27 18 17 21 27 29 22 25 13 19 14 15 15 14 18 28 26 19 28 18 11 18 14 
1 2 3 1 3 3 3 2 2 2 1 1 2 1 1 3 1 2 2 1 3 2 2 2 3 1 3 2 2 2 3 3 2 3 3 1 1 3 1 3 1 3 1 1 2 2 1 1 1 2 3 2 3 1 3 3 1 1 3 3 1 3 2 1 2 1 2 1 1 2 3 1 1 2 1 1 3 1 2 1 3 3 2 3 2 3 2 3 2 2 2 1 1 2 1 1 2 1 1 1 3 3 3 3 3 1 3 3 2 3 

110 3 2 8
17 20 15 12 30 16 18 11 30 19 29 21 29 29 16 22 29 30 26 14 17 25 11 10 12 22 29 13 22 30 26 19 10 22 25 20 22 16 10 22 17 18 29 14 12 15 17 26 20 18 22 12 27 10 10 15 24 13 16 21 17 25 11 21 30 29 10 30 16 23 26 22 12 24 30 23 27 24 13 25 10 20 22 24 22 22 27 19 15 10 25 22 11 23 26 23 12 16 20 24 14 28 11 22 10 25 26 21 11 29 
1 2 3 2 2 1 3 1 3 2 3 3 3 2 2 2 2 1 2 3 3 3 3 3 3 1 1 1 1 3 3 3 2 1 1 3 3 3 2 2 2 2 2 2 2 3 2 2 1 3 1 3 1 2 2 3 1 3 1 2 3 3 2 2 2 1 1 3 2 1 2 1 3 1 2 3 2 3 1 1 2 3 1 1 3 3 1 1 1 2 2 2 2 3 3 1 2 3 2 2 1 2 1 2 3 1 3 1 3 1 

110 3 2 9
23 29 19 25 12 23 19 14 25 17 28 22 19 22 21 14 12 17 23 22 26 27 19 22 17 17 20 21 19 22 21 14 19 26 20 11 14 21 11 12 18 23 11 17 10 14 26 23 20 26 13 15 11 14 25 24 18 23 10 25 29 14 22 22 24 18 19 13 14 29 25 22 23 19 16 12 15 15 16 30 12 21 16 19 18 24 25 26 25 13 10 23 20 18 14 14 27 26 15 25 27 18 23 29 24 10 15 20 27 23 
1 2 3 3 3 1 1 2 1 3 2 1 1 3 3 2 3 1 2 1 2 1 3 3 2 1 1 1 2 1 1 1 2 3 1 3 2 1 3 3 1 2 1 2 3 2 3 3 3 2 1 2 3 1 2 2 2 1 2 1 2 1 1 3 1 3 2 2 3 2 3 2 3 3 2 3 1 2 1 1 2 3 1 2 2 1 3 3 3 3 3 2 1 2 2 3 1 2 3 3 1 2 1 2 2 1 3 1 1 2 

110 3 2 10
29 18 27 17 30 29 26 26 10 30 23 15 17 24 22 17 24 25 15 29 14 18 18 13 29 21 26 22 25 15 20 25 25 18 28 11 15 15 24 18 16 13 23 27 23 17 15 26 17 19 12 26 22 10 26 25 28 17 19 19 20 19 19 19 14 21 13 22 27 26 10 24 24 26 13 25 27 15 28 11 18 14 14 15 11 10 16 21 10 11 25 22 12 17 30 10 18 25 21 10 28 19 23 18 10 12 11 16 29 27 
1 2 3 1 1 1 3 3 3 1 1 2 3 3 3 2 1 2 2 1 2 3 2 1 3 3 1 1 3 1 1 3 3 1 1 1 3 1 2 3 3 1 1 3 3 2 3 2 3 1 2 3 1 3 3 2 3 3 2 3 3 2 1 3 3 1 1 2 1 3 2 2 1 1 2 2 1 1 2 3 1 1 2 2 2 2 3 3 1 1 3 1 3 3 2 2 1 3 1 2 3 3 1 1 3 2 2 3 1 2 

110 3 3 1
10 50 6 16 42 47 32 49 2 3 15 49 14 31 7 38 27 24 46 31 27 26 17 44 30 33 22 45 49 10 23 36 25 35 37 2 36 12 23 21 50 3 48 38 20 2 10 44 42 31 44 50 33 4 46 45 11 39 7 13 26 49 36 1 42 20 45 45 22 1 17 17 27 49 10 3 7 34 18 20 3 27 46 14 6 2 3 24 18 4 15 1 28 41 19 16 43 15 19 22 39 8 43 6 24 18 41 1 34 28 
1 2 3 1 3 2 2 3 3 3 2 3 2 3 1 3 1 2 2 3 2 1 1 1 3 2 3 1 1 3 2 1 3 2 1 1 2 1 3 2 3 2 1 3 1 2 1 3 2 3 1 2 2 3 1 3 3 1 3 1 2 1 3 3 1 3 3 3 3 3 3 1 3 3 2 3 2 3 1 3 2 2 1 3 1 3 1 3 1 3 3 2 3 2 2 3 2 3 3 3 2 2 3 1 1 1 3 3 3 1 

110 3 3 2
24 47 35 33 19 9 5 24 49 5 27 39 27 38 11 27 48 47 3 25 43 50 14 31 42 14 16 36 5 31 19 11 6 8 35 29 3 32 37 34 2 32 32 42 17 1 31 12 25 9 7 7 9 17 43 10 38 25 12 24 31 41 36 14 42 43 30 34 12 3 32 24 32 1 34 39 9 44 19 20 33 31 36 48 24 31 6 31 48 37 48 22 14 41 39 46 38 46 31 46 33 6 24 20 9 22 6 41 22 8 
1 2 3 2 2 2 3 3 3 3 1 3 3 3 2 1 2 2 2 3 2 3 3 1 3 2 2 2 3 1 1 3 2 1 2 1 3 2 3 1 3 1 1 2 2 3 3 1 2 2 3 1 3 1 2 1 1 2 1 2 1 3 3 1 3 1 1 1 1 2 1 1 1 3 1 2 2 2 2 2 3 2 2 2 3 3 2 1 3 1 3 1 3 3 1 1 2 1 2 1 3 2 3 3 3 3 3 3 2 3 

110 3 3 3
39 30 31 41 40 32 23 46 45 24 35 38 1 11 17 40 4 28 37 14 35 28 2 34 34 17 3 18 37 40 8 49 11 27 14 25 13 6 46 30 9 14 46 34 40 18 10 10 40 5 42 36 15 29 45 21 49 32 49 7 49 46 11 37 6 2 7 27 37 21 13 28 46 17 42 27 2 14 24 14 35 21 2 31 6 27 25 15 1 8 34 17 19 7 3 13 39 14 30 5 37 21 42 5 39 2 25 42 48 32 
1 2 3 3 1 1 1 2 2 2 2 3 1 2 2 3 1 2 1 2 2 3 3 1 3 2 3 1 3 3 3 3 1 2 2 3 2 3 2 1 2 2 2 2 2 1 3 2 1 3 3 3 2 2 2 1 3 2 2 1 2 1 3 3 1 3 1 3 1 2 1 2 2 3 1 1 3 1 2 2 3 2 1 1 3 3 2 3 2 2 2 3 2 3 3 3 1 3 2 2 2 3 1 2 2 1 1 2 3 3 

110 3 3 4
3 10 45 23 4 7 12 12 21 46 22 7 34 1 49 7 43 26 21 43 27 11 33 16 19 7 43 35 13 46 41 16 26 5 21 1 31 38 24 3 48 6 34 40 33 30 11 17 5 2 20 49 50 10 30 40 23 27 24 38 8 5 31 21 48 2 18 49 13 5 7 41 4 3 42 9 38 2 37 20 28 39 26 25 47 48 33 45 47 17 11 33 36 16 45 21 19 4 24 16 34 12 28 26 5 50 48 10 23 7 
1 2 3 1 3 3 2 1 3 1 3 1 3 1 1 1 2 1 1 3 3 3 2 1 3 1 3 2 2 1 1 1 1 1 2 2 3 1 3 3 1 1 1 3 1 1 2 2 3 3 2 3 3 3 3 2 1 1 1 3 1 2 2 3 2 3 1 3 3 2 1 2 1 2 1 1 1 3 1 3 1 2 1 1 1 1 3 3 1 3 1 3 2 3 3 3 2 3 2 2 1 1 1 3 2 2 3 3 3 3 

110 3 3 5
17 48 38 49 46 14 11 43 8 11 26 14 20 5 37 27 11 9 24 17 3 43 26 26 30 22 19 24 36 31 18 5 12 39 19 3 47 41 26 44 37 43 24 42 17 40 19 32 6 27 35 46 12 9 32 27 8 22 2 16 7 27 16 7 2 2 20 18 22 26 46 16 13 4 44 36 15 24 29 33 50 16 18 4 32 43 30 4 48 1 1 5 39 15 30 8 28 10 33 30 22 19 30 17 46 3 12 4 12 45 
1 2 3 2 1 2 2 2 2 2 2 1 3 3 1 3 2 2 3 2 1 2 2 3 1 3 3 3 1 2 1 2 2 2 1 1 1 3 1 1 3 1 3 2 2 1 3 3 3 3 2 3 2 3 1 2 3 3 3 3 2 2 1 2 3 3 1 1 2 1 3 1 1 1 2 1 3 3 2 1 3 1 3 3 1 1 2 3 1 2 3 3 3 2 1 3 1 3 1 3 2 2 2 1 1 2 2 3 1 1 

110 3 3 6
31 19 19 40 21 25 21 45 16 9 26 2 13 16 38 29 47 44 22 8 34 47 16 18 3 20 19 27 13 42 22 36 14 35 50 38 22 33 26 26 37 25 44 34 15 17 35 17 26 10 43 12 34 27 25 6 15 42 7 10 34 25 31 23 2 26 39 9 18 16 9 37 41 34 29 29 27 9 12 39 29 25 15 6 34 46 11 45 48 8 50 4 30 42 14 6 41 26 10 47 44 43 5 3 25 50 26 5 34 8 
1 2 3 3 2 1 3 1 2 1 2 1 2 2 2 3 3 3 1 1 3 3 3 1 1 3 1 2 3 3 2 2 2 3 3 3 2 2 3 1 1 3 1 3 2 1 1 2 2 2 3 2 3 1 1 1 3 3 2 3 3 2 1 2 2 3 1 2 3 1 2 1 3 1 2 1 3 3 2 3 3 3 1 3 2 2 3 3 3 1 3 3 2 2 1 2 3 1 2 1 3 2 3 3 3 1 2 1 3 1 

110 3 3 7
44 22 27 31 39 50 33 33 18 25 17 41 47 4 7 19 30 19 11 9 22 32 16 1 41 5 33 15 19 44 3 12 17 40 5 13 47 16 13 20 9 42 45 10 5 10 34 16 32 43 23 26 9 21 20 49 28 9 19 50 34 5 40 14 11 41 24 43 18 41 36 11 34 4 3 28 20 50 28 36 42 3 48 19 1 43 18 15 38 47 20 48 24 9 46 17 12 24 11 34 42 37 27 16 36 43 14 6 30 43 
1 2 3 1 3 1 3 3 1 2 2 1 1 2 1 1 1 1 3 2 3 1 2 3 2 3 3 1 3 3 1 3 2 1 3 3 3 1 1 2 2 2 3 1 1 3 3 2 3 1 2 3 3 2 1 1 2 2 1 1 1 3 2 2 3 2 1 1 3 1 1 3 2 1 1 2 1 2 2 3 1 2 1 1 2 1 2 3 1 3 2 2 1 1 3 3 1 1 2 2 1 1 3 2 1 3 2 2 2 3 

110 3 3 8
8 20 21 27 18 34 40 39 40 21 50 36 30 35 48 7 49 25 40 37 42 17 11 45 41 26 28 17 2 6 13 1 8 42 14 1 48 38 14 31 6 36 44 14 49 5 4 37 19 37 35 22 21 6 6 33 9 1 4 41 38 28 42 28 14 5 15 3 2 22 40 29 27 16 25 5 18 49 4 29 40 1 47 38 22 3 30 46 27 24 8 13 25 7 31 38 43 14 30 44 19 22 42 20 35 9 32 43 44 47 
1 2 3 1 2 2 3 3 1 2 2 1 1 1 3 1 1 3 1 1 3 3 1 1 2 2 2 3 1 2 1 3 2 1 3 2 1 3 1 3 2 1 3 3 3 1 3 1 2 1 2 1 1 1 1 1 2 3 1 2 2 2 2 2 1 3 3 3 3 3 2 2 2 2 3 1 2 2 3 1 2 1 2 3 3 3 2 3 1 2 2 3 1 3 1 1 2 3 3 1 3 3 1 1 3 3 1 1 3 2 

110 3 3 9
22 19 12 23 29 1 1 9 2 39 10 13 20 21 32 49 16 49 2 5 29 21 25 3 44 8 1 37 35 26 16 17 37 24 19 25 13 12 18 42 7 12 44 41 45 11 44 43 17 33 32 46 8 27 33 1 25 50 46 25 6 23 3 47 18 34 35 9 24 4 30 39 35 26 48 7 37 31 45 47 23 47 4 32 3 1 30 23 46 19 29 47 32 33 17 23 45 19 50 38 23 37 1 42 38 19 14 21 46 11 
1 2 3 2 1 2 1 1 2 3 1 1 1 2 1 3 2 3 1 2 2 1 3 3 1 2 3 3 1 2 3 3 1 3 1 2 2 2 3 1 2 2 1 3 2 1 3 1 2 3 2 1 1 3 2 3 3 2 2 3 2 2 1 1 1 2 1 2 2 2 2 1 2 1 1 1 3 1 3 2 1 1 2 1 1 3 1 3 1 1 2 2 3 1 1 3 2 3 1 1 3 3 2 2 3 1 3 3 2 1 

110 3 3 10
36 48 30 5 25 30 11 33 3 7 19 41 43 46 10 16 31 27 5 5 1 50 3 47 22 29 41 39 28 47 47 20 24 41 40 49 2 31 11 6 6 4 20 3 20 46 24 48 45 23 30 27 6 15 48 22 44 50 21 7 20 1 48 34 38 50 27 28 6 6 29 2 44 10 50 37 38 19 15 34 20 50 10 45 36 11 9 9 18 43 21 19 25 37 47 16 23 2 11 40 48 25 23 22 6 19 1 9 25 46 
1 2 3 3 2 1 2 2 1 2 2 3 2 3 2 2 3 1 1 2 1 2 3 1 3 1 2 2 1 1 2 2 3 2 1 3 3 2 2 2 3 3 1 3 2 2 2 2 1 1 3 1 2 3 1 3 3 3 1 1 3 2 2 1 2 3 3 2 1 3 2 2 3 1 3 2 2 3 3 3 2 2 1 3 3 3 1 3 1 1 2 3 2 1 2 3 1 2 2 1 1 1 1 1 1 3 2 2 3 1 

110 3 4 1
20 28 31 35 22 35 40 47 45 25 45 22 25 40 46 36 20 40 21 28 32 47 41 32 23 33 39 37 40 32 44 34 47 29 50 37 50 20 45 24 37 37 31 38 46 20 42 29 25 26 47 39 47 40 42 39 26 31 25 44 33 32 36 25 24 44 39 32 24 30 27 33 33 46 24 24 42 22 40 31 22 21 37 20 40 40 23 42 31 47 36 35 43 48 26 34 41 48 49 31 34 40 43 48 46 41 31 31 29 28 
1 2 3 1 3 2 1 1 3 2 3 1 1 3 3 2 3 3 1 3 2 2 1 2 1 2 1 3 3 2 2 1 3 1 3 2 1 3 1 3 3 3 1 2 3 3 1 2 2 3 2 2 3 1 1 3 2 2 3 3 3 3 2 1 1 3 1 3 1 1 2 3 2 1 1 3 3 2 2 3 2 3 3 3 2 3 2 2 3 1 1 1 2 1 3 2 3 3 3 2 2 2 2 1 1 2 3 2 3 1 

110 3 4 2
29 26 44 37 29 28 44 24 41 49 31 50 44 27 28 43 50 30 34 23 27 33 45 22 21 29 48 43 40 48 27 37 26 38 38 29 43 38 30 23 46 46 24 38 24 32 25 34 45 24 36 35 45 46 45 35 23 29 29 30 41 24 30 44 37 42 37 23 23 26 46 25 30 46 21 20 22 26 50 29 42 36 50 34 49 32 48 22 43 50 39 49 26 34 42 41 45 28 44 35 49 26 33 42 45 42 21 50 33 28 
1 2 3 2 1 3 3 3 1 2 1 1 3 2 3 2 3 3 1 2 3 1 3 1 2 3 3 2 2 3 3 3 2 2 2 2 1 3 2 3 1 3 1 3 3 2 1 1 2 2 2 1 2 1 1 2 3 2 2 1 2 1 2 2 2 1 2 3 1 2 2 3 1 2 3 2 2 1 1 3 2 2 3 1 2 2 2 2 3 3 2 3 2 3 3 2 3 1 3 2 1 2 2 1 1 2 3 2 3 2 

110 3 4 3
38 35 29 21 33 42 44 21 21 45 28 48 34 35 23 20 36 22 28 25 30 37 26 35 26 29 45 24 36 34 26 26 35 40 46 40 50 49 30 34 21 46 40 36 38 44 33 20 34 23 22 32 25 25 39 29 41 40 33 37 40 39 31 38 23 34 22 47 25 40 40 50 37 21 20 22 25 22 24 42 40 42 30 46 49 43 28 25 30 50 50 35 35 31 39 26 30 40 48 41 37 38 36 47 38 41 45 46 46 29 
1 2 3 3 1 2 3 1 2 3 1 2 2 3 2 2 1 3 3 3 2 2 3 3 2 1 3 3 1 3 2 3 3 3 1 1 3 1 3 3 3 2 2 2 1 3 2 1 1 1 2 1 1 3 2 3 3 2 2 3 2 1 3 1 3 3 3 3 3 2 1 1 1 1 2 1 3 2 1 1 2 2 1 2 3 1 2 2 1 1 3 1 1 1 2 3 3 3 3 1 2 3 3 1 2 3 1 1 1 3 

110 3 4 4
47 37 25 50 33 20 42 44 33 21 43 22 34 33 38 47 40 22 39 39 33 47 29 34 24 42 42 45 43 29 24 20 21 45 26 26 33 20 35 41 50 34 38 48 28 50 35 41 43 22 38 47 31 22 42 41 37 39 20 34 25 21 29 41 20 41 33 24 23 32 44 41 29 42 38 21 26 25 25 42 37 23 32 25 22 21 44 45 41 42 26 47 40 48 25 33 37 46 27 20 50 32 31 40 37 21 44 43 45 42 
1 2 3 1 1 2 1 3 3 2 3 2 1 2 3 3 1 1 3 3 2 3 2 3 3 2 3 2 3 1 3 1 3 1 1 2 2 3 3 2 3 3 2 1 3 2 2 1 1 2 2 3 1 1 1 2 1 2 3 3 2 1 2 3 1 2 2 1 1 1 1 1 2 3 1 1 2 1 3 1 3 3 3 1 3 2 2 3 1 3 1 2 2 2 3 2 1 2 2 1 3 1 1 3 2 2 2 2 3 3 

110 3 4 5
24 43 47 41 36 48 41 38 44 22 50 24 30 21 43 34 35 33 42 47 21 39 36 25 41 34 24 47 44 35 22 27 50 48 35 24 44 43 38 34 36 43 30 37 45 44 40 44 27 37 40 22 24 41 41 44 29 28 47 36 49 35 44 23 42 25 30 25 23 35 44 48 28 39 46 37 44 40 44 33 20 47 22 36 25 46 26 41 24 22 50 31 31 40 32 29 32 40 34 28 36 20 31 39 49 25 40 40 36 34 
1 2 3 1 3 3 3 3 3 2 3 1 1 3 3 3 3 1 3 2 1 1 1 1 3 3 2 2 3 2 3 1 1 3 2 3 3 1 3 3 3 3 1 2 1 1 1 1 1 3 1 2 3 1 3 2 1 2 1 1 3 1 3 2 1 3 1 1 3 2 1 1 2 1 2 1 1 1 3 1 3 2 2 1 2 2 3 2 2 2 2 1 3 1 2 1 2 1 1 3 1 2 2 1 1 1 2 1 3 1 

110 3 4 6
33 34 50 22 37 26 20 38 20 20 32 37 46 41 29 31 36 44 23 22 33 31 50 21 22 41 47 36 43 34 47 42 33 20 31 32 28 26 40 40 40 40 23 31 46 50 44 42 27 21 38 23 41 25 44 24 21 40 34 33 49 49 22 20 46 46 48 35 44 25 41 49 32 41 34 28 30 23 24 24 37 20 33 37 47 28 24 34 21 28 23 26 40 37 24 24 27 47 48 48 35 22 38 41 37 20 34 44 47 48 
1 2 3 2 2 3 3 3 3 1 2 2 1 1 1 1 3 3 1 3 3 2 3 1 2 1 1 3 2 2 1 2 3 2 2 1 3 3 2 2 2 3 1 3 2 3 1 2 1 2 3 3 3 3 2 2 3 1 3 1 2 1 3 3 3 1 2 1 2 3 1 1 3 2 2 2 2 3 3 3 2 2 3 1 3 1 3 2 2 3 3 2 2 3 1 2 1 2 3 1 2 3 1 3 2 2 1 1 1 3 

110 3 4 7
25 49 44 42 48 28 36 32 39 42 32 43 30 41 40 49 43 43 34 33 31 38 32 33 21 23 23 42 31 29 28 42 23 40 25 32 23 42 48 45 31 25 44 27 21 23 39 44 35 45 38 36 33 39 45 23 48 25 43 31 22 33 28 37 37 46 22 44 47 49 26 23 49 23 43 31 25 21 44 21 40 43 29 33 21 39 48 41 49 38 39 37 42 47 41 42 26 26 40 30 35 42 41 26 29 24 21 21 46 21 
1 2 3 2 2 1 1 3 2 1 1 3 1 3 2 3 2 3 1 1 3 1 2 3 2 1 2 3 1 1 3 2 2 2 1 2 3 2 3 2 1 3 2 2 2 2 3 2 1 3 1 3 2 1 1 2 2 3 1 1 3 3 3 3 1 3 1 1 1 3 2 1 1 1 1 1 3 3 3 2 1 2 2 3 2 2 3 2 2 1 1 1 3 3 2 3 2 3 3 2 2 2 2 2 1 1 1 2 3 1 

110 3 4 8
37 47 43 30 46 34 21 29 46 22 42 34 22 31 35 26 23 33 36 50 29 37 22 29 36 29 21 50 44 29 31 41 26 48 39 37 50 35 41 47 25 27 35 49 38 39 46 26 46 41 21 45 22 38 37 31 40 49 45 34 48 38 34 42 50 34 42 45 40 22 41 22 35 23 31 38 34 46 49 50 41 33 20 39 34 33 33 35 24 24 45 23 35 45 21 21 46 33 26 46 44 39 26 21 26 25 32 40 20 32 
1 2 3 3 3 2 1 2 1 1 3 2 1 2 1 3 3 1 1 1 3 3 1 3 2 1 3 2 3 3 1 3 3 3 2 1 3 2 1 2 1 3 3 1 2 1 1 2 3 3 3 2 1 2 2 3 1 1 3 3 1 2 2 2 3 1 1 3 2 1 3 2 1 1 3 1 1 1 2 3 1 1 3 1 1 2 2 3 3 3 1 1 1 3 2 2 3 3 2 1 1 1 2 1 3 1 1 1 3 3 

110 3 4 9
47 47 35 50 22 30 23 28 34 32 20 38 32 27 24 23 32 34 34 47 43 39 50 32 31 28 27 35 46 39 31 45 25 25 24 35 33 30 47 32 33 20 25 48 35 20 38 50 36 29 49 40 48 22 42 37 34 30 47 25 27 23 20 39 38 22 23 34 29 34 50 22 46 20 22 46 31 25 41 20 37 28 26 38 25 34 33 31 27 21 49 39 31 49 31 41 43 39 20 38 22 45 33 28 21 43 45 49 24 43 
1 2 3 1 2 3 3 2 2 1 2 3 3 1 1 2 2 3 3 3 3 3 1 1 1 3 3 2 3 3 2 3 3 3 1 3 3 2 2 3 2 1 2 3 1 2 3 1 1 2 3 3 3 3 2 1 3 2 3 2 3 3 1 3 1 3 2 2 1 3 2 1 1 2 1 3 1 3 3 3 2 2 2 2 2 2 1 3 2 2 2 1 2 2 2 3 3 3 2 2 3 2 2 2 1 3 1 3 2 3 

110 3 4 10
28 28 31 24 48 35 47 49 28 31 39 50 40 39 48 42 37 23 40 39 38 42 34 25 49 44 48 29 35 46 47 40 22 35 23 43 29 34 32 46 23 33 23 34 27 29 50 32 28 31 22 21 40 33 44 42 28 38 30 21 25 50 27 25 44 28 28 50 31 28 26 35 42 44 23 24 39 44 35 29 33 28 41 49 43 40 42 30 33 38 48 35 35 33 32 44 34 35 45 27 35 22 40 33 40 27 49 34 28 45 
1 2 3 2 1 1 1 3 2 3 1 3 3 3 2 1 1 3 3 1 2 2 1 2 3 1 3 2 2 1 2 2 3 3 1 2 2 1 3 1 3 3 3 2 2 3 2 1 3 1 1 3 1 3 2 2 3 3 3 2 3 3 1 1 2 2 3 2 2 2 2 1 3 2 2 3 2 1 2 2 3 2 2 3 2 1 1 1 2 1 1 2 2 3 2 1 3 3 2 2 3 2 3 2 3 3 1 1 1 3 

110 5 1 1
17 11 8 13 3 26 27 11 24 29 30 6 26 9 27 26 21 24 1 19 4 5 16 6 22 7 24 2 4 16 25 21 15 5 18 4 9 15 18 9 16 12 4 26 6 9 28 10 21 14 2 10 21 16 7 10 6 15 14 28 9 11 12 12 18 17 16 25 6 11 13 7 22 23 27 21 20 26 19 23 23 27 16 4 6 19 6 12 16 13 4 2 1 7 2 3 11 23 25 23 1 24 7 19 29 21 10 5 5 9 
1 2 3 4 5 4 3 3 4 5 2 2 4 2 2 3 1 4 4 2 3 5 4 1 3 1 4 2 1 4 4 3 3 4 1 5 5 1 4 1 3 1 3 2 1 2 5 3 5 4 2 4 2 3 5 2 5 5 4 5 4 1 3 4 1 1 1 2 3 3 2 5 3 4 3 3 3 5 2 2 3 4 5 2 1 1 1 1 2 3 5 1 3 2 1 3 1 3 4 2 1 3 4 1 1 5 4 3 4 5 

110 5 1 2
25 25 18 11 27 17 27 19 2 9 7 30 7 25 27 2 25 11 8 20 13 8 25 18 12 3 28 11 23 22 4 4 23 23 11 18 30 23 4 8 4 28 14 29 2 13 23 13 14 15 25 13 10 19 4 4 19 19 2 24 18 16 19 2 10 7 4 5 24 13 30 21 13 18 22 2 15 15 9 14 22 26 30 21 8 23 28 11 21 26 18 30 6 17 19 11 24 19 20 12 15 24 1 7 10 30 4 28 13 14 
1 2 3 4 5 5 1 2 3 5 5 5 4 3 1 1 5 1 4 4 4 1 5 3 1 1 3 3 3 1 2 4 1 1 3 2 3 4 1 3 4 1 2 5 4 3 4 1 2 5 4 4 5 4 4 4 5 2 2 4 1 1 2 2 5 5 5 1 5 1 2 1 5 5 5 1 3 2 3 1 2 4 3 1 4 4 3 2 4 2 5 3 1 3 2 2 4 4 3 5 5 1 4 5 2 1 3 1 1 4 

110 5 1 3
4 15 9 7 12 2 20 18 10 10 27 19 20 27 12 21 28 18 25 3 8 27 11 17 12 11 1 27 25 2 4 24 1 13 4 18 8 2 30 7 8 18 26 25 13 8 12 11 23 1 1 17 19 27 16 29 18 5 18 12 14 17 11 15 7 29 12 17 24 30 18 2 27 21 2 19 21 4 22 10 13 14 6 1 29 5 23 12 14 29 11 8 24 6 1 23 24 11 17 30 1 18 1 18 10 22 28 3 20 1 
1 2 3 4 5 2 4 3 2 3 3 3 4 3 5 5 4 2 1 3 3 3 5 3 4 5 4 4 2 3 4 5 4 1 3 4 1 1 1 1 5 5 3 5 2 3 2 3 1 5 4 4 4 1 2 5 4 4 2 5 5 5 5 5 1 1 2 1 5 1 4 1 1 4 5 4 4 5 4 4 4 2 5 5 1 3 2 3 3 2 1 5 2 3 4 2 1 5 3 3 4 4 1 2 2 3 4 2 3 2 

110 5 1 4
12 8 11 30 27 1 27 5 10 14 3 1 27 12 29 18 24 21 29 26 29 3 19 18 26 7 18 30 12 16 8 15 9 20 15 21 26 27 21 10 21 30 17 16 23 25 4 4 18 2 7 8 30 8 18 13 8 21 29 24 2 21 3 24 26 6 18 2 2 17 11 5 29 24 19 16 15 30 29 4 4 19 8 11 15 4 6 14 3 26 2 9 1 1 19 19 10 13 4 28 20 17 5 15 25 29 15 10 9 7 
1 2 3 4 5 3 1 4 5 3 5 2 2 3 3 2 2 1 5 4 1 3 4 3 2 4 1 5 3 3 2 5 2 3 3 2 3 3 5 1 3 4 2 1 5 3 4 4 1 3 5 2 1 3 4 1 5 3 5 2 2 1 3 2 3 5 2 2 4 3 4 3 3 1 2 5 1 1 5 1 1 3 5 2 5 4 4 1 4 3 3 3 4 5 4 3 5 2 2 4 5 4 3 5 5 3 4 3 1 5 

110 5 1 5
23 11 9 10 11 18 10 30 23 26 16 1 10 6 12 29 22 24 14 2 16 16 4 29 21 28 3 17 17 24 12 12 9 4 2 24 12 11 8 2 20 20 15 14 14 2 4 22 21 27 1 28 25 30 27 11 10 15 19 10 5 10 13 19 3 16 30 22 7 1 28 18 11 15 5 20 30 7 26 4 25 25 25 4 19 9 8 5 15 22 7 21 6 15 2 1 23 3 13 20 26 4 29 15 26 28 24 9 2 24 
1 2 3 4 5 5 3 2 5 4 2 3 4 3 1 5 2 5 5 5 2 3 1 3 2 3 5 4 3 1 4 4 3 1 4 4 1 4 1 5 1 5 1 2 2 5 1 3 3 3 5 5 1 2 3 3 1 2 2 4 3 5 3 2 5 3 5 1 5 5 2 3 3 2 2 1 3 4 5 4 3 2 4 1 2 2 5 4 5 5 1 5 1 3 4 4 2 3 3 4 3 3 3 4 4 1 3 2 2 3 

110 5 1 6
3 16 25 14 1 23 17 25 11 28 28 2 11 2 19 4 3 14 27 10 24 20 27 1 4 4 9 17 22 14 28 30 1 19 6 6 14 24 20 10 8 8 22 28 15 1 6 24 11 7 13 7 30 9 27 17 5 25 6 29 1 1 9 14 4 3 26 14 4 21 25 10 9 7 14 10 3 22 4 16 19 6 24 10 19 18 27 14 20 27 17 6 8 3 22 30 13 7 20 5 11 25 30 6 7 5 13 18 25 20 
1 2 3 4 5 2 2 1 2 3 5 5 5 5 1 3 4 4 5 5 1 3 4 5 5 5 3 3 5 3 4 5 3 5 5 1 1 4 2 5 5 2 1 2 1 1 5 3 5 4 3 4 2 5 2 3 5 2 1 4 1 1 1 5 1 2 5 2 4 1 1 5 4 2 4 1 5 1 2 1 2 5 1 2 2 1 2 3 4 1 3 1 1 1 5 1 5 2 3 3 1 2 3 5 4 5 2 3 5 4 

110 5 1 7
12 7 14 2 23 1 7 14 12 5 5 18 12 29 17 3 2 15 25 16 17 9 4 7 24 18 23 20 28 26 15 16 24 8 20 23 17 1 16 7 9 2 11 28 7 20 3 12 16 10 16 5 12 3 18 10 14 10 11 7 25 20 28 25 21 10 4 1 27 24 7 28 26 26 7 16 19 3 19 25 25 29 23 30 22 27 25 25 1 19 20 22 29 25 9 18 14 19 20 9 23 6 5 27 8 2 12 21 18 9 
1 2 3 4 5 3 4 2 4 4 4 1 5 4 3 3 4 2 1 1 4 5 4 4 3 2 4 5 3 3 3 2 3 2 4 4 2 1 4 3 3 1 3 1 3 5 1 5 3 1 4 2 5 1 1 1 4 1 5 3 1 1 2 2 5 1 4 4 5 4 5 1 1 5 2 1 1 3 2 4 3 1 4 4 2 5 1 4 2 2 4 1 5 1 1 3 4 3 2 2 5 1 5 5 4 5 4 4 3 3 

110 5 1 8
21 23 7 26 17 17 1 7 5 29 25 20 4 16 20 14 15 6 10 15 1 16 20 19 22 15 24 27 12 9 29 4 25 18 14 16 25 18 2 5 9 22 24 16 21 22 7 20 27 21 1 19 23 21 28 3 26 14 21 30 22 28 13 9 21 17 20 16 3 6 11 8 27 20 11 20 29 9 29 16 5 7 18 14 7 20 26 30 29 24 21 4 6 22 26 20 1 12 17 13 10 21 26 24 5 30 29 3 18 3 
1 2 3 4 5 5 5 1 2 2 5 3 4 1 2 2 4 4 2 3 3 2 4 2 3 2 1 3 4 5 5 1 2 1 5 5 3 3 2 3 1 5 2 5 1 5 3 5 4 4 2 1 5 1 3 2 3 5 4 3 1 5 3 3 1 1 4 4 3 5 5 5 4 2 1 3 4 2 4 1 5 3 1 3 4 3 2 3 1 2 3 2 3 4 3 1 4 4 1 3 4 2 2 3 4 1 4 4 1 1 

110 5 1 9
29 1 24 19 27 19 16 4 16 12 1 4 26 19 10 25 19 10 13 4 8 2 8 12 22 13 17 30 9 30 5 5 1 4 21 9 17 2 17 26 18 25 19 12 20 29 29 3 30 24 6 26 22 18 23 21 7 12 30 14 19 5 25 30 16 16 8 3 13 17 22 13 25 9 12 10 27 24 14 23 29 3 23 11 8 12 8 16 16 26 12 27 4 26 3 1 11 11 29 19 13 27 5 13 3 8 7 22 10 18 
1 2 3 4 5 1 5 3 3 5 2 4 1 2 2 5 5 3 2 2 3 2 3 4 5 2 1 1 2 5 1 2 2 3 3 4 1 3 5 4 3 2 2 4 3 3 3 1 3 3 2 3 4 5 4 4 3 2 1 4 3 3 1 2 5 4 5 2 5 1 4 3 4 3 2 3 5 4 5 5 5 2 5 1 2 4 3 3 4 3 2 5 4 4 2 2 1 5 4 3 5 4 3 3 5 3 1 1 4 4 

110 5 1 10
8 30 25 5 14 22 27 4 24 25 20 26 25 9 26 20 14 25 24 19 11 15 2 6 12 20 5 17 9 16 26 30 14 11 29 6 2 14 10 1 10 9 11 16 20 30 18 5 16 3 6 15 26 1 21 11 13 4 21 1 13 26 20 20 13 6 1 6 4 21 13 6 10 28 30 18 18 26 15 22 4 4 17 8 6 3 27 4 2 25 21 26 22 23 16 21 14 9 14 24 6 5 30 5 5 11 13 4 12 7 
1 2 3 4 5 3 3 4 4 1 3 1 2 5 3 3 3 2 2 2 4 4 3 1 4 3 1 1 4 4 3 5 2 3 4 3 3 1 1 5 4 5 5 4 3 2 5 5 4 5 1 2 2 1 2 3 1 5 3 5 5 3 1 1 2 2 2 3 2 1 3 3 4 5 1 4 4 2 5 5 2 2 1 3 2 3 4 2 3 5 5 2 3 2 1 4 5 2 5 2 3 3 1 3 5 1 5 3 1 5 

110 5 2 1
21 17 18 23 27 22 23 20 24 26 27 25 26 13 30 25 28 13 24 16 29 14 21 19 21 26 18 13 10 21 30 23 17 13 10 14 30 27 23 25 28 12 15 11 19 12 12 29 22 15 12 21 13 11 14 25 18 10 15 24 27 15 11 28 24 18 11 17 28 20 29 28 21 25 28 24 30 27 30 20 25 19 15 17 22 24 18 15 16 17 28 11 26 26 25 26 17 19 26 18 10 30 21 20 23 22 18 29 11 22 
1 2 3 4 5 4 5 5 1 2 5 3 3 2 4 5 5 2 1 2 1 2 3 2 4 4 1 2 5 2 5 3 3 3 4 2 5 3 3 5 5 3 3 5 2 1 1 3 4 2 5 5 5 2 1 2 5 3 4 2 3 2 2 5 5 5 5 5 4 2 2 4 3 1 1 5 2 4 1 1 4 1 3 1 3 3 5 1 1 1 3 5 2 4 4 1 5 5 2 2 1 3 4 3 1 5 3 1 3 5 

110 5 2 2
27 22 16 23 30 29 23 28 15 30 10 15 20 20 22 28 29 27 22 24 18 13 18 10 15 10 27 13 25 11 15 26 21 29 29 10 10 29 21 27 11 26 28 24 19 23 21 26 18 17 17 11 30 15 21 15 17 19 27 24 22 17 19 24 26 10 24 21 14 28 30 10 16 12 27 30 28 27 20 27 18 15 15 17 15 24 23 10 10 13 30 14 27 10 25 21 13 21 18 19 16 19 12 15 24 29 14 17 17 12 
1 2 3 4 5 5 5 3 1 3 5 2 1 1 5 2 2 3 1 3 4 2 3 2 3 5 4 5 3 2 3 1 2 2 5 1 2 1 5 4 5 5 2 5 3 1 4 1 4 3 4 5 4 2 5 1 1 5 3 1 5 1 4 1 4 2 5 5 3 2 2 4 2 4 3 5 3 4 1 3 4 5 4 1 3 3 3 4 2 2 3 5 2 3 4 5 5 1 4 3 2 2 1 5 3 1 5 4 4 4 

110 5 2 3
14 28 18 23 15 11 27 30 28 14 18 30 15 27 20 18 21 21 16 19 27 30 23 17 13 19 29 19 16 17 17 11 16 13 14 29 12 22 20 28 22 11 21 12 23 19 19 19 27 29 15 28 20 11 23 29 22 19 12 24 14 14 29 15 29 25 11 24 10 17 27 29 21 20 17 30 14 22 18 13 29 17 30 19 25 25 11 28 24 28 25 25 20 26 25 19 18 18 11 11 20 22 23 25 29 29 30 18 29 16 
1 2 3 4 5 2 2 4 1 1 5 4 5 5 1 3 1 3 2 3 1 5 4 5 4 4 3 3 3 3 4 5 3 5 1 5 3 5 5 4 2 3 1 4 2 3 1 1 3 3 3 3 2 3 5 1 5 4 4 3 2 4 3 3 1 5 2 5 5 1 1 1 3 1 4 3 3 5 2 4 2 1 2 3 4 3 3 5 3 5 3 5 3 5 1 5 1 2 2 4 4 4 2 1 4 4 5 5 5 5 

110 5 2 4
19 20 21 10 12 17 25 16 15 19 18 30 13 20 26 19 15 22 16 23 10 23 19 19 16 10 25 16 25 30 12 26 28 24 23 25 10 26 19 20 20 21 24 29 29 11 19 19 20 10 21 22 27 15 27 10 14 15 12 16 22 23 12 25 27 11 12 24 17 30 19 14 19 29 10 12 17 16 16 22 14 11 18 25 23 29 19 27 27 18 23 23 18 29 30 13 18 18 22 19 15 22 14 18 28 23 21 14 16 18 
1 2 3 4 5 3 2 5 2 1 2 5 4 5 2 4 5 1 3 2 4 3 2 1 4 2 2 1 3 3 3 2 1 5 4 1 1 1 5 4 1 5 4 2 3 5 2 3 2 1 4 3 3 4 2 3 4 5 3 2 3 2 4 2 3 5 3 2 5 4 5 3 3 4 3 5 2 2 5 1 1 2 4 1 1 1 5 5 4 1 4 5 1 4 4 3 3 5 2 4 2 3 1 3 3 4 1 5 1 4 

110 5 2 5
25 13 15 28 13 17 19 12 12 15 10 15 21 13 28 16 16 25 28 20 25 28 23 18 12 30 29 30 20 16 27 30 20 11 26 13 25 23 12 12 15 20 22 10 24 14 10 24 24 18 30 21 24 15 11 16 16 14 30 24 14 16 14 19 27 30 27 26 13 17 24 14 20 29 21 23 30 16 22 24 20 30 13 27 19 18 22 30 28 26 18 29 15 20 28 20 13 19 14 10 29 19 19 29 11 15 19 27 14 25 
1 2 3 4 5 5 2 1 3 2 5 4 2 3 5 4 5 4 3 5 4 4 1 1 4 1 1 1 3 5 5 4 3 4 5 4 4 3 2 2 2 3 5 2 2 5 1 2 5 5 4 5 4 1 5 5 1 3 4 2 4 3 5 1 2 4 2 2 5 1 4 5 4 4 4 3 4 3 3 5 4 2 3 4 1 4 2 1 2 4 1 3 5 4 4 2 4 4 4 2 2 3 1 3 1 2 5 5 1 2 

110 5 2 6
10 27 12 17 16 12 13 24 23 28 15 16 29 12 13 20 19 22 13 28 23 22 30 11 20 19 29 11 11 29 26 20 16 15 17 25 28 16 22 11 25 28 24 13 28 19 21 10 25 28 28 10 14 13 16 22 14 25 19 15 18 30 17 15 20 19 12 15 14 15 22 22 20 22 17 15 24 29 20 25 13 19 13 22 17 24 12 11 13 23 26 25 22 18 30 20 17 10 11 24 25 30 17 19 26 18 20 16 19 26 
1 2 3 4 5 1 4 3 3 3 4 2 1 5 2 3 5 4 3 5 3 5 2 5 4 5 1 5 3 5 5 5 1 1 4 4 2 1 5 3 4 5 2 5 2 4 1 2 2 1 5 5 1 3 1 1 4 5 3 1 1 4 5 5 3 2 5 5 5 5 5 5 5 4 2 4 4 5 3 1 3 4 4 4 2 4 3 1 3 1 2 3 4 4 2 3 5 1 4 3 5 5 2 4 2 1 4 4 3 4 

110 5 2 7
15 15 14 23 30 18 30 18 27 13 22 29 12 17 17 14 15 29 22 12 19 24 10 20 28 13 16 22 30 28 12 28 14 13 15 15 15 19 27 28 17 15 13 26 27 26 14 27 28 27 19 24 29 10 14 22 25 12 20 27 21 26 12 30 14 16 29 15 13 15 16 18 17 16 24 11 30 25 29 26 25 25 24 13 25 13 26 29 30 12 26 29 23 28 26 22 26 12 17 17 23 16 14 13 23 12 15 22 22 26 
1 2 3 4 5 3 2 5 3 3 2 3 2 5 5 3 3 2 4 1 1 1 4 5 2 5 4 3 3 2 2 4 1 2 5 2 4 4 5 1 1 2 4 5 4 2 2 5 3 5 2 2 3 2 1 3 1 4 3 4 4 1 5 5 1 2 3 1 4 1 2 4 5 1 4 4 1 2 3 2 3 4 3 1 3 5 4 1 3 1 1 5 5 5 5 3 3 2 5 2 5 1 1 3 3 4 2 5 3 2 

110 5 2 8
21 24 13 24 14 16 16 23 16 25 12 15 11 25 30 15 17 19 10 24 22 27 26 29 10 20 30 30 24 22 11 17 14 16 23 18 10 26 24 25 23 26 12 18 21 20 22 16 23 20 20 26 19 15 28 19 24 17 13 30 21 26 15 22 11 17 12 20 25 20 26 19 16 22 18 21 16 15 16 24 24 20 17 24 24 26 13 29 27 29 26 14 16 21 29 14 15 11 19 25 29 14 19 29 20 30 28 19 13 23 
1 2 3 4 5 4 2 4 5 2 5 2 5 1 3 3 3 5 5 2 3 5 5 5 3 1 2 4 2 4 1 2 5 3 2 1 2 4 3 1 2 3 1 2 2 4 2 3 1 1 5 5 3 4 4 3 3 5 1 5 1 3 2 1 4 1 4 4 1 1 4 1 3 3 1 5 5 3 5 3 3 2 3 3 3 2 4 3 1 3 5 1 4 3 4 3 5 2 1 3 4 4 3 1 1 1 5 1 1 5 

110 5 2 9
27 21 27 30 14 26 27 11 12 25 29 27 25 11 11 11 10 23 25 17 26 29 26 17 12 22 18 29 29 14 10 26 25 26 29 26 11 12 20 23 14 16 18 29 10 15 28 11 20 25 30 24 10 17 19 26 20 15 20 10 24 28 20 15 16 27 12 10 16 12 30 11 28 12 28 14 15 11 18 15 14 20 20 24 13 22 21 13 21 16 15 13 11 16 10 24 30 16 19 18 21 21 27 15 17 10 18 24 12 20 
1 2 3 4 5 5 5 3 1 3 3 3 1 4 2 3 1 3 2 1 1 3 4 4 1 1 4 4 4 4 4 1 5 5 5 4 5 2 5 2 2 5 5 1 1 2 5 3 4 3 2 5 5 3 4 1 1 3 1 3 2 1 1 3 4 1 5 3 1 1 2 1 5 5 5 3 5 1 3 4 4 5 3 3 5 2 4 1 2 1 4 3 1 5 3 4 2 2 5 4 5 4 3 3 4 5 3 1 4 5 

110 5 2 10
13 17 28 13 15 13 23 14 17 26 23 10 23 29 28 17 25 15 24 15 18 10 14 10 24 14 10 13 25 15 21 22 26 13 10 27 22 26 28 22 13 12 21 18 10 25 30 12 19 26 28 15 10 21 23 11 27 17 26 12 18 10 19 12 14 16 21 12 26 24 15 12 16 17 15 28 20 17 29 17 26 13 24 14 27 13 29 12 21 18 22 20 14 24 30 11 17 27 16 19 16 27 21 23 26 28 19 18 22 15 
1 2 3 4 5 2 2 1 5 1 2 3 4 4 1 3 1 3 1 1 4 3 4 5 4 4 4 5 2 5 2 3 5 1 1 3 2 3 4 4 5 1 4 3 3 4 1 2 5 2 1 2 2 5 4 2 3 5 5 3 2 1 1 4 5 4 3 5 3 2 4 1 2 5 1 3 3 5 4 3 3 4 2 1 1 4 3 1 3 5 3 2 4 4 3 3 4 4 3 3 5 4 4 2 5 2 2 4 5 3 

110 5 3 1
38 30 16 44 50 28 31 29 7 18 45 8 24 13 37 41 35 21 21 50 38 14 8 48 7 27 21 9 23 15 42 7 26 34 15 28 26 35 40 40 15 35 46 47 39 17 25 43 21 22 6 48 22 25 37 22 17 28 26 20 2 35 48 43 4 48 23 50 50 5 18 22 30 11 13 42 10 30 6 10 11 44 16 43 23 31 47 6 42 22 5 34 37 26 23 31 40 31 25 39 38 26 31 34 43 1 26 33 36 7 
1 2 3 4 5 5 1 5 2 1 2 5 3 4 4 3 5 1 1 4 4 4 1 4 4 1 1 1 4 1 1 4 1 3 1 2 1 5 3 5 5 5 5 2 4 1 1 1 2 1 3 1 5 4 2 2 3 1 1 3 1 3 3 3 4 4 1 4 1 4 1 4 1 2 5 5 1 2 3 5 1 1 3 2 4 3 4 1 1 3 3 4 3 2 1 5 4 2 1 5 4 2 3 3 2 5 1 1 4 1 

110 5 3 2
2 36 9 42 26 40 4 43 12 7 47 25 27 35 22 3 10 30 24 44 2 47 34 34 45 34 24 19 37 38 12 12 19 29 8 45 20 10 11 25 9 43 9 30 30 38 47 12 14 10 34 38 19 38 50 32 32 16 36 43 47 46 3 22 33 13 1 39 18 1 31 22 25 30 6 35 38 19 38 4 13 8 44 13 49 14 35 40 12 23 44 2 45 2 14 1 30 29 46 14 48 25 9 27 12 4 24 50 48 49 
1 2 3 4 5 1 3 4 5 1 5 4 1 5 5 3 2 3 5 2 5 2 2 3 1 3 3 2 5 5 1 3 5 2 4 2 2 5 3 5 5 2 5 2 1 5 2 1 5 1 1 2 5 2 1 5 5 5 2 2 3 4 4 2 1 4 1 2 3 5 5 1 1 5 1 5 2 1 5 5 2 3 1 5 2 1 5 4 2 3 1 1 5 4 4 1 3 4 3 2 4 3 1 3 1 5 5 1 2 2 

110 5 3 3
16 9 20 23 47 44 32 23 14 22 44 21 1 9 25 40 43 46 17 25 21 18 21 37 2 14 30 39 47 42 43 13 50 7 6 10 36 11 34 42 26 38 7 19 8 19 18 39 38 23 19 42 19 40 5 38 47 50 27 47 42 9 13 33 46 17 34 42 8 32 21 14 16 14 27 30 45 31 16 22 7 43 19 43 42 45 38 8 43 12 5 32 48 14 23 27 33 10 3 44 32 28 16 21 1 15 26 9 28 6 
1 2 3 4 5 3 5 5 5 4 2 1 2 5 2 4 2 3 3 2 1 4 3 5 5 2 1 3 2 5 5 1 2 2 3 3 1 5 2 1 4 5 3 1 4 4 5 1 3 4 1 4 4 4 3 1 5 1 3 5 2 5 3 4 1 5 4 4 4 4 1 5 4 4 1 3 2 2 2 4 4 1 1 2 4 5 1 1 2 4 1 1 3 2 2 3 4 2 1 3 3 1 3 2 4 1 3 3 4 3 

110 5 3 4
29 14 24 1 13 47 22 19 37 22 46 50 38 40 23 40 44 13 23 11 14 34 14 18 44 47 31 17 36 42 42 21 13 4 26 21 21 21 38 50 26 47 20 34 43 47 12 46 27 43 14 9 14 30 33 45 13 17 2 8 45 2 29 46 47 46 14 18 25 2 37 44 19 3 7 20 35 40 23 16 41 2 46 43 24 17 48 6 30 29 36 35 30 46 15 6 21 9 28 14 40 15 32 38 20 32 8 33 29 21 
1 2 3 4 5 4 3 5 4 2 1 5 2 5 1 5 4 3 4 4 2 1 3 5 2 2 3 5 3 1 5 5 1 4 5 5 4 2 4 5 4 4 2 1 4 3 4 2 2 2 2 3 4 5 5 4 3 3 5 2 4 1 4 3 5 4 3 5 4 3 2 2 5 4 2 1 4 1 5 3 3 5 2 1 1 4 3 3 5 4 3 4 2 3 2 1 5 4 3 4 1 4 1 5 1 1 4 4 1 2 

110 5 3 5
46 21 8 5 35 20 34 27 34 24 39 22 44 14 47 38 14 13 28 50 50 49 39 8 26 15 33 47 38 28 14 50 21 30 29 10 47 7 36 22 46 29 20 23 50 1 5 36 3 8 42 32 26 36 40 39 2 33 2 37 34 19 3 14 32 16 5 39 17 19 50 29 7 32 8 34 16 16 13 16 48 28 21 19 49 9 12 44 50 28 33 45 37 3 40 35 47 9 22 50 33 33 14 2 41 17 22 3 12 39 
1 2 3 4 5 1 1 2 3 3 2 1 5 1 1 4 4 2 2 3 1 4 5 5 4 1 5 3 3 3 4 3 3 3 4 3 2 3 4 3 2 5 1 5 2 3 3 3 1 2 1 4 4 5 2 2 5 4 5 5 5 5 5 5 5 4 3 4 1 5 3 1 5 3 1 1 2 2 2 2 4 3 4 1 5 3 4 2 1 2 2 5 3 1 4 3 5 5 2 5 2 3 4 4 3 5 3 5 3 4 

110 5 3 6
11 33 50 6 4 30 17 5 26 13 29 24 46 36 28 26 48 25 5 4 3 34 19 24 35 28 46 50 39 42 9 19 22 5 17 14 34 16 41 22 39 34 8 24 27 21 49 47 39 37 11 4 4 13 40 22 35 5 1 7 46 45 15 23 1 11 14 29 48 43 33 26 34 20 35 11 7 29 44 29 16 5 34 26 32 11 19 18 28 26 29 42 35 25 48 45 11 41 12 11 5 4 38 17 19 44 38 12 3 24 
1 2 3 4 5 2 5 4 1 1 3 5 5 2 5 1 1 3 5 3 3 3 3 1 5 2 5 2 1 2 2 1 2 2 2 3 3 1 2 2 5 1 5 4 4 2 5 4 2 3 3 2 1 2 3 5 5 3 5 1 2 5 1 4 4 4 4 1 5 4 3 5 1 3 5 3 1 1 4 3 4 2 4 1 3 4 4 1 3 5 1 3 5 5 3 5 2 1 1 5 3 1 5 3 1 3 1 5 1 1 

110 5 3 7
24 33 13 45 18 5 6 46 49 21 45 9 41 34 43 41 12 23 26 48 21 29 4 17 46 46 22 10 37 25 8 7 16 5 39 5 25 44 50 3 7 8 31 25 19 20 38 31 18 33 31 36 20 16 27 43 8 37 13 11 38 36 4 18 10 27 15 17 11 44 7 27 24 44 30 23 21 19 23 37 25 43 29 23 17 6 33 5 9 11 33 43 39 49 6 42 17 10 41 34 8 50 48 24 16 20 25 37 19 23 
1 2 3 4 5 3 3 1 5 1 1 3 1 1 2 5 4 1 5 4 4 1 2 1 3 1 1 4 2 1 3 2 5 4 2 5 1 5 1 4 2 2 3 5 5 3 3 2 2 4 2 3 2 5 3 2 3 5 5 2 1 2 2 2 3 5 3 4 4 5 5 5 3 5 4 5 4 4 3 1 1 5 2 3 4 3 1 5 4 1 3 5 4 3 4 1 1 5 3 4 5 4 5 1 5 3 1 1 3 2 

110 5 3 8
40 39 3 46 28 40 17 20 13 20 12 2 2 39 30 30 35 39 14 13 31 2 15 43 38 23 16 19 32 14 24 35 45 32 41 12 25 44 27 34 17 43 20 29 31 29 19 7 37 49 15 15 35 13 40 23 45 2 36 37 23 33 7 10 29 37 2 22 50 44 39 14 3 18 16 19 28 44 42 17 48 27 33 14 18 26 28 15 42 3 9 37 49 31 21 2 36 5 17 33 18 2 7 16 41 29 23 12 47 15 
1 2 3 4 5 5 3 5 5 5 5 3 3 3 4 5 2 5 3 2 5 3 4 3 3 2 4 1 2 2 4 2 4 4 3 3 2 1 4 1 1 1 1 3 3 2 4 4 1 1 5 2 2 3 2 2 3 4 3 3 4 2 3 2 4 2 2 3 1 3 1 4 5 3 5 1 4 3 3 2 4 2 3 5 5 3 4 3 5 5 4 2 2 5 3 1 2 3 4 4 3 3 2 4 3 1 1 1 1 3 

110 5 3 9
4 46 19 20 13 47 40 43 40 48 26 16 49 26 11 7 31 35 26 17 3 38 30 37 38 9 1 20 8 34 32 17 22 38 5 39 5 16 22 21 20 14 41 15 39 40 46 25 30 28 2 19 6 42 18 11 45 38 50 24 30 33 15 15 46 16 27 5 10 12 24 45 32 33 26 17 38 26 29 33 46 3 49 39 35 50 42 42 45 22 31 40 17 17 19 28 17 22 34 2 27 13 31 1 44 39 36 47 20 10 
1 2 3 4 5 1 1 4 4 2 1 3 5 4 2 2 3 2 3 2 3 1 5 5 5 2 2 3 5 1 3 5 5 2 3 5 5 3 2 1 2 4 4 4 5 5 4 4 1 1 2 1 3 3 3 2 5 1 3 1 4 2 1 1 5 4 4 4 1 4 5 4 5 1 1 3 1 3 4 3 5 2 4 5 2 1 5 5 4 1 2 1 3 1 1 1 1 1 3 5 5 4 1 3 2 3 2 2 4 3 

110 5 3 10
17 48 16 49 47 31 39 34 30 23 10 44 9 41 40 22 40 38 11 4 33 45 10 29 14 17 14 42 9 49 33 49 46 15 39 11 16 10 27 1 9 47 45 11 48 13 16 49 45 34 37 45 25 18 13 18 9 23 21 23 1 28 23 28 27 19 5 32 7 30 50 39 31 49 23 48 18 47 25 3 45 49 21 14 10 43 23 20 5 1 7 5 3 40 5 33 22 22 15 4 31 16 1 11 21 24 8 29 23 24 
1 2 3 4 5 3 4 2 4 5 1 2 2 4 3 1 4 4 2 3 4 1 5 3 3 4 2 5 3 4 1 5 2 5 5 2 1 5 1 4 2 3 5 4 1 3 3 2 3 2 5 2 5 5 4 4 1 5 1 1 3 2 4 5 1 2 4 4 4 2 3 3 1 3 3 4 3 4 4 3 1 2 4 5 4 2 5 4 4 4 5 4 1 4 2 5 1 2 1 3 5 4 5 1 2 3 1 1 1 1 

110 5 4 1
40 46 42 42 28 35 25 44 43 29 27 46 24 39 37 35 28 41 40 33 48 42 26 32 50 35 27 42 28 43 28 22 41 28 42 49 28 28 41 34 30 25 37 37 33 50 28 33 39 32 36 39 26 49 41 41 30 33 35 27 38 41 44 35 48 34 27 22 39 43 37 38 25 45 34 22 23 33 20 20 26 43 20 34 28 30 31 23 32 22 30 34 35 47 34 38 39 32 23 47 40 38 27 46 50 22 43 47 24 48 
1 2 3 4 5 4 4 2 2 5 2 2 3 2 3 4 5 5 4 5 4 4 5 4 5 2 5 4 4 1 4 3 3 4 1 2 4 4 5 1 1 4 2 5 5 4 1 1 2 1 5 1 1 2 4 3 3 2 4 1 4 1 3 2 4 5 1 3 1 1 4 2 2 1 1 1 5 3 5 2 2 4 3 5 3 2 1 3 4 1 4 5 2 1 3 3 3 1 5 1 5 3 3 2 5 3 3 3 5 1 

110 5 4 2
48 50 45 28 38 37 49 42 26 29 28 33 46 27 36 35 28 20 44 24 43 21 21 20 44 24 28 28 21 43 27 28 49 26 23 25 49 34 44 39 30 31 45 46 24 37 24 37 32 44 34 50 24 43 28 44 39 44 50 35 40 37 23 43 48 22 46 38 50 24 47 26 26 38 22 46 48 39 24 47 47 48 36 34 48 44 37 22 24 33 50 36 24 36 29 25 32 31 39 28 45 30 37 25 30 32 32 31 25 26 
1 2 3 4 5 1 2 4 5 1 4 3 3 5 1 2 1 4 2 2 4 1 5 3 1 2 1 2 2 1 4 1 5 4 4 1 1 3 3 1 3 3 2 4 4 5 4 5 3 2 3 3 3 5 4 3 2 4 3 4 3 2 5 5 3 2 4 3 1 1 4 4 4 5 1 4 3 5 4 5 4 5 1 1 3 1 5 4 3 2 3 4 3 3 3 5 3 5 3 1 3 1 4 3 2 2 5 2 5 2 

110 5 4 3
26 48 38 35 23 40 44 36 39 49 32 35 49 29 30 29 25 30 50 32 21 28 29 42 48 27 21 37 21 36 43 50 44 26 42 33 39 35 42 37 49 29 37 37 27 33 47 48 22 21 34 34 34 42 45 27 26 20 46 34 35 50 36 46 26 47 36 42 39 50 29 49 42 30 35 23 24 26 43 30 36 24 23 38 41 44 50 47 45 35 34 44 42 47 45 21 48 21 38 46 43 49 39 30 31 48 43 22 38 29 
1 2 3 4 5 2 5 4 2 1 5 1 3 4 4 3 4 1 3 5 1 2 5 4 2 3 2 4 3 5 4 2 1 4 2 4 1 1 3 5 5 5 1 1 3 1 5 4 1 4 5 2 2 4 3 2 4 5 1 2 5 1 3 1 3 4 3 3 5 2 2 3 3 3 1 1 5 2 3 1 3 5 2 3 1 1 1 1 4 2 2 3 5 4 2 3 3 3 3 5 5 1 2 3 3 3 2 2 2 3 

110 5 4 4
34 46 29 34 28 24 24 40 44 37 27 41 24 29 25 40 39 33 45 27 32 45 20 23 36 22 45 49 40 25 38 29 50 26 35 35 47 27 37 46 29 38 49 49 21 44 25 43 35 35 33 49 26 39 37 20 41 44 49 41 49 35 48 35 20 23 28 38 34 31 48 23 32 48 34 47 42 33 27 35 23 24 42 42 28 28 43 22 49 48 41 43 26 25 49 26 21 35 45 31 47 40 23 44 45 31 30 26 30 31 
1 2 3 4 5 3 3 3 4 5 5 2 4 5 5 5 5 3 3 2 2 1 4 5 3 3 4 4 3 2 3 4 1 5 2 4 2 5 2 2 5 2 5 1 4 2 4 5 4 2 2 5 5 2 1 1 2 4 1 1 3 3 5 3 2 4 3 5 3 2 2 4 1 4 4 2 2 1 2 5 4 5 2 5 1 5 5 2 3 1 1 5 5 5 3 5 5 2 5 2 5 1 4 1 3 2 2 4 2 1 

110 5 4 5
44 49 40 39 32 41 45 42 45 43 34 33 29 25 29 50 23 28 33 21 50 33 44 48 27 47 40 29 27 42 20 33 27 32 25 30 31 25 21 22 25 30 28 37 31 23 45 41 26 45 39 32 48 48 40 36 28 33 20 45 25 35 32 46 29 38 32 21 33 20 47 50 30 23 43 38 49 44 47 29 21 50 21 35 26 43 31 22 30 49 37 30 34 47 44 25 30 24 25 44 23 21 27 49 33 26 26 44 38 36 
1 2 3 4 5 5 1 1 2 5 3 3 2 4 2 1 3 2 5 2 2 3 1 3 1 3 2 3 2 4 4 2 2 5 1 4 1 2 1 4 4 1 5 5 3 1 2 1 2 1 1 4 3 5 2 2 3 4 3 3 2 3 5 5 4 5 2 1 1 4 4 1 1 5 4 4 2 2 2 4 2 5 2 1 1 2 5 4 4 3 3 2 5 2 3 4 4 1 1 2 3 2 4 1 2 4 5 4 3 1 

110 5 4 6
22 35 35 43 48 44 40 20 29 41 50 25 24 22 33 45 36 37 48 20 43 32 48 32 46 32 42 42 45 48 26 42 35 49 35 29 38 27 30 46 25 40 29 32 35 28 44 36 39 23 44 35 40 33 25 49 46 48 23 31 31 29 33 42 28 23 27 47 30 35 42 50 26 21 27 26 39 30 25 42 31 45 25 36 23 28 41 42 29 35 35 48 29 49 49 28 29 28 33 23 49 37 46 32 45 25 28 31 26 25 
1 2 3 4 5 1 2 4 1 3 2 1 5 3 3 5 2 2 5 4 4 5 5 2 5 3 1 4 4 3 5 4 3 4 5 3 4 4 2 4 4 5 5 4 3 3 3 1 4 1 2 2 3 1 5 5 2 2 5 5 2 2 3 5 5 3 2 1 3 5 5 3 1 4 3 4 3 1 1 5 5 1 4 4 1 4 5 4 3 4 4 2 4 2 3 1 1 2 5 4 4 2 4 5 4 4 3 1 2 2 

110 5 4 7
30 44 50 36 48 36 27 25 33 38 43 28 21 28 50 27 38 21 41 33 29 29 48 33 48 36 21 24 42 44 29 29 33 23 40 44 38 42 49 36 37 31 24 42 35 42 49 40 48 26 40 29 24 22 45 27 48 50 37 40 36 49 20 36 24 29 33 32 32 47 44 20 33 40 29 32 50 35 50 35 47 39 35 48 30 43 45 25 34 48 46 21 30 39 26 48 21 37 46 20 37 30 21 32 46 29 46 45 40 46 
1 2 3 4 5 3 4 3 1 3 3 1 4 2 2 1 5 2 1 3 2 4 1 3 2 3 3 1 5 1 1 2 2 1 4 2 2 4 1 4 2 5 4 4 2 2 4 1 3 3 4 3 2 2 5 4 5 4 2 4 3 5 4 5 2 3 5 2 4 1 2 4 5 3 4 4 1 1 2 1 1 2 3 3 5 2 1 4 2 5 2 2 2 2 2 3 1 5 2 1 1 4 4 2 1 1 2 3 5 4 

110 5 4 8
39 46 50 34 25 33 37 47 49 33 40 29 44 35 49 29 26 36 33 42 48 26 39 39 36 28 20 40 50 48 48 30 44 44 41 40 49 24 26 27 28 28 32 34 27 41 37 39 31 48 45 50 22 47 33 22 47 35 35 31 47 31 44 48 41 21 45 29 27 43 40 29 43 23 23 27 42 50 21 30 35 50 43 30 32 48 22 21 40 27 30 39 27 20 21 43 20 48 27 24 41 24 45 34 22 38 27 36 33 28 
1 2 3 4 5 4 1 4 1 1 4 4 5 5 5 5 3 5 2 4 3 4 4 1 4 5 2 5 3 3 2 1 4 3 3 1 5 4 4 5 4 5 5 4 5 2 5 3 4 1 3 1 4 4 4 5 1 5 4 5 2 2 4 1 2 2 3 2 1 5 2 5 4 1 2 2 2 5 5 2 5 2 2 1 5 3 1 5 3 2 4 5 1 4 4 4 5 2 4 5 2 2 5 5 3 2 5 1 1 1 

110 5 4 9
48 41 42 41 35 21 48 39 45 28 30 26 21 27 47 24 47 49 47 26 30 25 34 36 30 39 33 21 48 25 45 27 26 46 38 49 46 50 38 44 26 44 26 27 21 31 20 29 42 47 24 39 24 27 27 34 36 38 46 35 26 26 20 41 50 25 21 42 22 23 21 47 30 38 41 46 28 44 32 24 27 32 24 24 37 28 28 37 32 25 33 46 21 38 40 39 40 47 49 35 32 31 38 25 21 43 27 37 37 36 
1 2 3 4 5 1 2 1 5 4 2 5 1 3 4 2 1 1 4 2 1 2 4 3 3 5 5 1 4 4 1 1 1 3 1 3 5 1 5 2 2 5 4 4 5 1 5 2 5 5 2 2 3 1 1 4 1 1 3 4 1 5 2 5 4 1 5 3 1 3 3 4 4 1 5 5 3 5 4 2 1 5 4 3 4 4 4 4 5 2 3 2 4 2 1 4 4 3 4 1 5 4 2 4 1 3 4 4 3 4 

110 5 4 10
26 50 39 42 29 21 20 29 25 48 22 32 48 41 32 32 49 49 34 32 24 35 42 31 23 22 31 32 39 47 20 48 25 26 31 35 26 24 38 47 36 23 45 29 22 22 45 46 43 21 22 41 34 25 33 40 23 24 37 30 27 42 38 37 24 23 28 46 24 35 43 47 30 49 41 41 38 34 26 20 38 25 29 39 33 21 27 27 41 30 26 32 25 31 40 41 46 29 37 27 26 34 23 29 24 50 30 44 38 28 
1 2 3 4 5 2 2 2 4 1 2 4 1 2 1 4 2 4 3 1 4 3 5 3 3 2 5 2 4 3 5 2 3 2 3 2 3 1 1 2 2 3 3 5 5 2 5 3 2 1 2 5 1 4 4 3 5 2 4 2 3 5 2 5 4 3 2 5 4 1 5 3 3 3 1 5 3 1 2 4 1 4 1 1 5 2 4 2 5 3 1 3 1 2 4 3 3 4 5 5 5 2 5 2 3 5 2 4 5 5 

110 7 1 1
15 23 21 16 16 7 24 14 27 20 9 29 5 12 6 6 10 4 18 28 27 12 20 27 21 4 12 14 26 26 10 11 8 3 16 28 3 6 28 6 20 27 23 12 21 1 18 30 4 5 7 14 3 20 2 13 7 15 24 25 15 2 20 22 7 23 8 16 16 21 22 6 4 4 6 4 22 19 1 21 16 22 18 3 29 15 16 8 6 19 28 28 24 24 16 17 30 7 24 21 24 27 19 19 17 8 11 25 12 2 
1 2 3 4 5 6 7 5 4 2 3 5 1 4 5 4 2 2 4 2 4 6 6 4 7 7 5 6 1 4 4 1 2 3 4 2 4 4 6 1 7 5 2 5 4 3 7 4 1 1 3 5 6 7 4 4 2 2 1 2 5 6 1 3 6 7 1 4 4 5 4 4 5 2 3 7 6 6 7 3 2 5 2 7 3 5 2 5 6 3 4 4 1 1 5 7 3 5 7 2 1 7 6 3 7 1 6 5 4 3 

110 7 1 2
23 21 10 5 27 18 21 24 14 30 26 29 12 29 20 8 8 27 3 24 7 27 15 29 18 10 7 2 22 12 6 23 5 25 27 7 12 9 15 14 12 25 9 18 17 6 14 17 5 21 10 24 21 7 27 29 22 7 12 2 8 8 11 6 19 18 15 26 10 13 6 10 15 14 28 12 1 26 8 24 18 22 24 30 13 16 28 29 1 20 26 18 12 27 24 28 16 23 1 6 9 22 20 15 19 17 9 24 5 27 
1 2 3 4 5 6 7 7 3 2 7 5 2 1 1 7 3 3 7 7 2 5 1 3 6 2 7 2 4 6 4 5 1 5 7 1 4 5 1 2 2 4 7 7 4 5 3 4 7 7 1 5 3 2 5 5 1 1 4 7 2 7 4 2 3 3 7 5 7 4 7 6 1 7 6 6 3 4 4 4 1 4 3 6 5 2 1 6 7 3 4 1 5 7 3 1 7 7 3 3 7 5 6 6 3 1 4 3 3 7 

110 7 1 3
3 18 9 12 9 11 18 5 15 14 20 25 14 8 8 4 24 2 11 6 9 30 1 5 30 22 3 6 27 22 27 18 14 28 19 15 11 6 18 21 20 14 17 15 13 24 9 21 11 15 2 6 22 11 15 13 23 15 17 14 28 13 9 23 23 1 28 9 27 17 5 10 21 10 22 27 26 6 5 13 24 29 12 30 22 23 15 26 26 1 12 24 8 9 24 22 9 16 11 19 14 10 17 27 19 29 6 29 14 20 
1 2 3 4 5 6 7 2 7 1 7 6 3 5 7 6 3 2 5 7 1 1 6 7 3 3 2 2 6 5 3 6 5 6 3 6 7 3 2 1 3 2 4 4 1 1 7 3 5 2 6 4 4 6 7 3 2 2 2 4 7 7 4 2 3 4 1 6 3 2 1 7 5 4 2 5 7 1 2 4 3 1 3 3 5 6 6 7 6 3 3 5 4 5 7 3 2 6 5 6 1 7 2 2 3 5 6 5 6 4 

110 7 1 4
11 24 18 7 14 3 29 7 26 7 21 3 3 26 28 20 17 22 10 24 2 5 5 5 2 3 17 20 1 18 12 13 25 5 11 26 2 1 4 11 1 11 28 3 26 13 13 28 1 19 3 28 28 25 1 9 21 11 19 21 20 4 27 7 19 5 1 4 20 25 21 1 6 19 27 1 9 7 22 25 28 16 14 23 27 25 9 21 20 4 12 1 17 29 19 8 18 20 25 10 9 13 27 13 16 16 6 23 6 10 
1 2 3 4 5 6 7 4 2 5 2 4 4 4 1 1 7 6 4 4 7 3 2 3 4 7 3 1 4 6 7 6 2 3 3 5 6 5 3 1 7 1 4 3 6 5 3 3 4 6 4 4 1 4 5 7 6 4 5 4 3 1 4 6 6 7 6 7 4 7 3 7 1 4 6 2 5 6 1 7 6 2 2 5 6 7 6 4 2 2 7 6 1 3 5 3 1 5 4 3 2 7 6 1 5 5 4 1 1 1 

110 7 1 5
19 5 21 16 30 10 26 7 24 1 2 11 13 27 30 30 13 8 21 5 3 30 27 18 22 14 23 29 18 19 10 23 30 18 14 20 16 30 24 26 15 6 9 9 2 3 5 1 10 28 6 27 19 7 6 13 27 25 1 20 11 22 30 13 4 19 1 20 2 9 5 17 27 20 26 30 24 10 13 12 8 5 26 25 3 5 11 11 26 2 16 4 4 17 11 16 15 4 21 28 28 18 10 25 28 16 21 6 30 22 
1 2 3 4 5 6 7 6 1 1 4 6 3 3 3 3 3 6 1 5 2 1 6 7 5 7 6 1 1 2 7 3 3 6 6 4 6 1 6 3 2 3 5 1 1 1 1 6 6 7 5 2 5 6 1 3 3 7 7 1 3 4 3 5 1 7 1 1 2 6 5 7 5 6 6 5 7 1 1 7 5 4 1 4 2 6 7 2 5 4 3 4 3 5 4 5 5 4 1 6 2 7 7 7 7 2 4 4 4 6 

110 7 1 6
28 26 28 7 2 11 1 1 23 27 7 25 20 9 12 12 13 14 25 5 1 10 24 2 15 19 17 6 10 30 23 12 17 15 14 1 26 15 7 15 2 23 7 18 2 7 8 14 27 3 19 10 1 27 21 15 20 23 13 11 27 14 24 25 9 7 5 7 21 23 30 6 27 25 29 4 9 5 1 1 30 7 23 8 25 26 11 26 26 5 6 12 2 13 8 23 21 14 5 14 6 17 28 24 6 14 16 10 4 11 
1 2 3 4 5 6 7 1 5 6 5 2 4 3 4 5 4 7 4 7 3 3 1 4 4 7 2 4 4 6 5 4 1 1 2 7 2 7 1 2 1 3 2 2 3 1 7 2 6 3 2 2 1 2 5 1 2 1 1 7 3 2 2 3 4 2 1 3 6 1 6 5 6 1 3 7 1 6 1 2 7 4 3 4 3 6 1 3 4 1 5 3 3 5 7 3 5 3 7 7 1 4 4 1 3 3 4 3 3 5 

110 7 1 7
6 28 2 2 13 26 8 24 24 6 1 18 10 1 23 6 4 29 18 6 23 1 24 22 9 10 25 29 14 2 12 28 19 18 17 16 12 4 30 12 15 3 8 4 26 3 8 14 1 23 8 18 16 23 18 11 28 3 20 5 27 2 30 19 14 15 27 27 21 8 16 20 23 7 13 3 5 30 11 29 7 24 13 15 5 24 15 8 20 29 18 9 28 24 27 30 4 13 6 6 5 13 11 2 13 10 9 10 1 2 
1 2 3 4 5 6 7 3 5 5 2 5 4 6 6 2 5 5 2 1 7 2 3 2 5 5 6 2 3 1 7 1 3 6 5 5 1 2 4 4 2 6 7 6 4 6 5 6 7 5 4 6 6 5 4 7 3 6 5 4 1 6 5 1 7 4 2 4 6 4 7 5 2 3 7 1 1 4 1 7 3 3 5 3 1 3 3 5 6 6 3 6 5 2 3 4 5 6 6 1 1 4 5 6 2 5 1 3 7 4 

110 7 1 8
14 18 24 28 6 5 15 5 12 19 20 3 23 28 2 29 21 4 5 25 16 29 20 6 6 13 14 17 26 27 8 26 2 19 16 7 10 7 8 6 29 12 12 18 27 18 26 1 23 7 17 20 19 28 13 27 14 25 10 20 3 27 12 7 27 25 11 4 18 6 28 25 16 8 25 4 2 9 7 29 23 2 13 22 27 22 14 11 17 21 11 2 5 27 2 11 15 10 13 9 23 23 30 30 16 30 19 22 3 1 
1 2 3 4 5 6 7 5 1 1 1 5 6 2 1 5 5 2 6 2 5 5 6 6 5 2 5 7 7 7 5 4 5 1 5 3 4 1 1 5 3 3 6 3 1 3 1 1 6 3 1 5 6 7 7 7 1 1 7 7 1 1 7 5 5 4 6 5 7 4 7 1 4 1 7 4 2 6 2 2 7 3 6 7 1 7 7 2 5 3 1 6 5 5 5 4 5 4 6 1 2 3 4 7 2 4 4 4 7 2 

110 7 1 9
22 13 25 12 18 16 6 14 19 21 15 9 23 24 27 5 27 20 1 28 27 1 1 27 15 21 9 8 23 3 18 5 5 26 20 21 9 4 29 6 13 8 28 23 14 29 1 18 30 23 19 22 11 6 5 12 21 21 4 12 6 14 13 4 14 9 8 9 6 12 12 25 3 19 21 8 24 7 26 13 24 6 23 1 19 16 17 4 24 2 17 28 9 13 13 8 22 12 6 8 7 2 9 21 9 21 28 1 23 12 
1 2 3 4 5 6 7 7 5 5 3 3 3 6 5 2 7 7 5 5 7 6 6 5 6 1 6 4 7 5 5 3 1 2 3 7 5 4 2 1 5 6 4 6 5 2 2 6 7 3 2 5 4 4 1 5 6 7 6 6 3 5 4 4 6 1 3 4 1 4 1 6 2 1 3 1 7 7 2 2 2 1 7 2 5 2 7 7 3 1 5 5 3 1 3 4 4 7 3 2 1 3 7 2 7 1 2 3 7 1 

110 7 1 10
2 22 28 22 19 6 12 2 29 1 23 20 19 14 24 4 13 30 22 20 20 18 26 10 1 24 13 22 13 4 12 5 5 9 15 25 9 10 20 2 30 6 6 13 10 26 24 26 14 7 6 5 7 28 14 20 5 3 7 5 3 25 13 5 16 8 29 24 20 29 29 12 7 4 18 22 15 10 23 14 9 25 24 22 15 11 7 14 16 5 8 19 17 12 2 6 11 18 8 2 20 6 22 22 4 21 6 10 27 14 
1 2 3 4 5 6 7 2 4 2 5 7 3 6 1 4 2 2 2 7 3 1 1 7 2 5 2 6 4 3 2 4 3 1 6 5 4 4 3 6 7 2 4 2 5 3 6 6 7 7 3 4 3 2 3 7 3 3 6 4 6 3 2 1 3 7 2 4 5 4 4 5 2 7 7 6 7 2 1 7 2 3 6 2 5 1 2 6 7 4 1 7 3 4 2 1 1 5 2 4 6 7 3 2 7 5 5 2 6 1 

110 7 2 1
17 15 10 11 25 29 17 28 20 11 27 23 25 16 19 22 16 15 23 20 13 17 24 17 23 16 10 14 26 28 30 16 22 22 24 20 29 25 16 26 13 27 24 22 18 20 28 26 17 27 26 16 11 27 30 20 14 21 16 18 16 20 23 26 12 29 26 21 23 16 24 26 16 10 25 12 19 30 30 12 26 23 21 25 12 15 23 13 26 27 16 18 25 24 24 11 10 24 23 18 30 30 24 30 17 26 17 27 15 12 
1 2 3 4 5 6 7 4 1 5 7 7 6 5 6 6 3 7 4 6 1 1 1 7 2 2 1 7 6 7 7 3 7 6 7 4 6 6 2 6 7 5 3 3 7 7 2 2 2 1 2 5 5 3 2 6 2 2 3 5 3 6 6 5 4 3 7 4 7 5 3 5 2 3 4 5 4 5 5 4 7 7 6 7 5 3 2 5 3 4 5 5 4 1 1 5 4 5 3 2 6 1 5 5 6 6 7 6 3 7 

110 7 2 2
22 19 17 14 18 11 24 16 13 25 13 15 17 20 24 15 12 16 29 28 30 15 17 13 20 18 29 18 16 18 21 26 10 24 23 29 28 18 26 22 29 19 12 25 11 22 19 22 29 10 21 16 23 25 30 28 20 14 24 26 17 25 14 15 27 28 14 11 21 28 22 23 26 25 11 16 19 16 18 20 21 20 15 28 17 15 23 19 24 24 23 17 15 10 22 17 21 22 25 22 17 18 27 21 21 22 19 22 13 22 
1 2 3 4 5 6 7 6 6 5 5 7 1 2 1 4 6 3 2 6 7 6 3 2 5 4 1 2 1 5 6 2 4 2 2 1 5 6 7 5 5 1 7 5 7 7 7 4 3 6 2 3 3 4 1 2 4 6 6 1 1 6 6 5 1 2 6 2 7 7 2 2 2 2 4 1 3 1 1 5 7 1 4 7 5 3 4 2 4 3 4 2 2 5 7 1 5 7 2 6 2 6 6 7 6 7 6 2 1 1 

110 7 2 3
28 24 14 22 20 26 18 18 24 23 27 30 20 16 17 20 25 13 20 30 17 24 21 22 17 16 14 23 17 19 13 28 15 19 29 14 21 12 22 19 27 13 20 30 16 11 14 18 24 20 21 18 21 14 13 13 18 10 19 29 28 27 10 28 13 11 24 14 27 19 29 14 14 23 30 17 23 29 30 19 28 22 27 22 18 10 10 19 15 10 20 20 27 23 17 22 15 22 29 10 10 27 15 18 23 13 15 30 22 12 
1 2 3 4 5 6 7 1 7 6 7 4 4 6 6 3 3 6 4 7 7 5 4 2 6 1 3 1 2 4 1 6 3 7 5 7 5 3 3 1 7 2 3 4 3 4 2 1 1 1 4 4 4 1 7 4 3 7 4 5 3 7 6 5 2 5 5 6 4 4 7 4 6 2 7 3 7 7 1 2 1 6 7 1 6 7 6 7 1 1 5 4 3 6 5 1 1 6 6 5 7 5 7 2 1 2 2 1 3 2 

110 7 2 4
13 17 24 13 26 30 29 21 11 12 17 25 21 16 20 18 18 10 30 25 12 12 10 25 15 18 14 25 23 12 28 13 21 26 28 27 12 10 11 19 25 28 18 10 23 14 15 20 15 24 23 29 15 17 24 28 14 19 27 29 18 21 18 19 18 16 18 25 29 12 29 17 13 27 22 23 13 26 12 21 25 15 14 20 12 15 10 21 12 22 19 13 10 19 16 30 12 11 24 29 21 25 10 21 24 27 23 18 16 19 
1 2 3 4 5 6 7 3 2 4 3 7 4 7 7 7 5 4 5 1 2 6 4 1 3 5 6 1 4 1 4 1 4 4 7 6 2 2 2 4 1 4 4 4 6 6 7 5 5 4 7 2 4 3 1 7 4 2 5 6 1 7 5 2 3 7 2 4 3 2 6 7 4 3 5 7 6 5 5 5 6 4 2 5 4 3 3 5 2 1 7 4 1 1 3 6 1 4 2 3 7 3 5 3 2 5 5 3 3 7 

110 7 2 5
19 14 30 15 24 12 25 12 23 25 21 19 21 17 16 10 10 18 29 26 23 27 15 12 27 23 16 27 15 18 14 10 16 12 10 19 12 11 10 24 12 16 26 14 11 13 15 24 28 15 13 27 18 13 22 20 24 30 11 12 18 12 25 14 30 16 20 16 18 16 21 13 16 16 30 26 10 27 24 12 20 12 17 16 16 30 18 21 11 22 19 18 13 15 19 24 30 23 30 14 10 13 17 27 30 14 24 17 17 26 
1 2 3 4 5 6 7 5 5 4 3 7 2 3 3 6 4 4 2 1 6 6 6 3 7 3 2 2 3 4 5 5 4 4 5 4 7 1 5 5 3 6 6 6 3 3 7 2 5 6 3 5 7 3 6 6 5 6 5 2 3 2 4 7 1 4 2 1 2 1 3 4 5 5 6 3 5 4 7 4 4 5 3 3 3 6 7 1 1 7 6 7 5 6 2 1 6 1 7 1 2 7 1 2 7 4 3 5 4 6 

110 7 2 6
25 21 18 26 10 16 25 24 23 24 29 30 13 10 29 20 20 27 11 17 15 26 29 28 26 19 17 23 14 28 15 23 13 12 16 19 28 13 18 28 20 15 20 28 18 18 25 20 24 14 22 23 25 24 15 22 17 17 25 18 19 10 13 21 28 15 11 18 21 12 30 30 25 23 14 14 22 24 16 29 12 13 12 19 27 25 12 13 18 25 14 15 18 24 22 21 22 12 19 12 15 28 28 18 24 24 26 12 27 17 
1 2 3 4 5 6 7 7 4 1 3 7 3 3 6 4 1 4 3 5 7 1 1 5 4 1 5 1 3 4 4 2 1 3 3 3 2 4 2 6 2 3 2 1 3 7 2 3 7 5 1 6 1 7 3 1 1 4 7 5 5 1 4 7 4 7 5 5 7 2 4 2 2 2 1 3 7 2 1 7 7 5 2 2 1 4 5 7 7 1 3 1 2 5 7 5 1 5 2 5 3 5 5 1 5 6 3 7 3 5 

110 7 2 7
10 24 12 13 14 29 12 15 14 25 15 27 26 24 18 28 27 18 13 15 18 25 21 30 18 10 17 24 14 25 12 30 19 11 24 15 18 25 28 16 28 28 29 12 18 12 10 10 20 20 16 30 18 10 17 13 23 16 15 18 30 16 12 30 16 15 16 24 21 16 24 11 25 14 17 23 29 28 15 16 29 17 27 27 23 19 26 23 16 23 30 11 18 23 20 16 14 10 18 24 26 11 25 21 28 23 27 19 19 20 
1 2 3 4 5 6 7 2 3 6 7 7 5 1 6 1 6 3 4 2 4 3 6 4 1 5 5 1 7 6 3 3 6 3 7 3 2 7 1 7 1 1 6 6 7 1 2 7 3 1 6 5 5 1 6 5 7 6 4 6 2 6 2 5 2 5 4 1 4 7 2 2 3 4 1 2 1 6 4 5 7 2 4 4 1 2 7 1 6 1 2 6 3 7 4 7 4 4 5 6 5 6 5 2 5 4 2 4 4 7 

110 7 2 8
18 11 27 23 11 27 16 21 26 25 10 16 14 24 23 27 13 22 28 16 22 11 21 15 10 30 11 23 23 20 23 10 30 30 19 10 29 15 18 28 14 13 10 16 24 17 18 27 14 23 30 24 11 26 30 13 21 23 22 28 22 10 30 10 22 13 30 22 27 17 18 27 22 26 21 10 28 23 14 30 23 12 16 11 14 25 15 27 28 26 26 26 10 28 26 15 26 13 30 26 20 17 28 13 29 30 16 15 14 24 
1 2 3 4 5 6 7 5 7 2 5 1 3 1 3 6 5 4 3 4 2 5 6 2 7 1 7 3 5 2 5 7 4 6 7 1 3 6 2 5 4 7 1 2 3 4 4 7 6 6 6 2 4 6 3 1 6 6 2 2 3 2 6 3 5 1 6 6 4 5 1 4 1 6 4 3 7 5 6 1 1 5 3 6 5 6 3 7 1 7 7 6 2 4 4 7 7 7 3 6 6 4 3 3 1 4 5 2 1 3 

110 7 2 9
25 15 17 27 29 14 23 20 26 10 29 23 16 15 16 15 18 20 30 26 12 14 18 23 18 10 28 11 21 15 25 23 27 27 28 21 24 16 23 26 19 23 26 20 12 28 28 30 10 27 16 19 14 22 24 20 14 21 21 13 19 25 17 15 25 14 28 10 16 27 22 10 18 16 11 12 26 13 23 12 25 25 30 20 21 27 30 12 29 22 25 25 19 10 30 18 23 29 29 29 24 25 10 18 22 30 17 26 18 21 
1 2 3 4 5 6 7 7 2 6 4 4 4 4 7 3 5 5 2 1 4 3 4 3 6 3 3 3 3 2 3 5 6 5 2 3 7 4 2 5 4 1 4 6 7 5 4 3 3 6 1 7 3 4 4 1 5 3 1 2 6 6 2 1 4 1 6 2 7 5 3 5 3 2 4 3 6 2 2 2 3 1 6 4 6 1 1 7 4 2 3 7 1 4 2 1 4 4 2 2 6 6 5 2 6 3 7 5 3 1 

110 7 2 10
10 20 15 26 10 11 27 12 11 22 25 22 22 15 26 10 21 17 28 19 29 26 19 18 25 20 11 12 25 15 16 26 13 16 24 19 29 22 26 26 20 12 11 29 21 15 29 16 14 17 23 20 12 21 11 14 12 17 15 15 14 11 10 13 17 27 26 15 20 18 13 23 17 26 18 14 14 26 21 23 30 10 24 16 30 26 23 30 20 17 27 15 14 10 24 19 21 28 26 22 11 29 21 14 18 27 13 11 24 17 
1 2 3 4 5 6 7 2 7 5 7 2 5 1 3 4 7 7 7 4 1 2 7 3 5 5 2 2 6 1 1 6 7 6 4 5 5 1 2 6 4 1 4 3 2 6 1 4 1 3 3 4 7 7 2 1 7 4 3 2 3 7 7 1 4 6 2 1 2 1 3 3 1 7 6 1 4 6 2 6 7 1 3 5 6 6 3 2 3 6 6 7 4 3 3 5 5 6 1 6 5 3 4 2 5 7 4 5 7 1 

110 7 3 1
15 21 26 12 35 47 38 32 24 4 19 50 48 8 48 49 6 39 26 45 8 48 1 8 10 46 33 32 38 26 27 18 25 36 43 32 38 32 39 10 20 26 27 31 15 10 9 23 10 4 15 38 32 13 5 37 14 47 8 15 2 1 36 8 43 10 19 20 31 50 27 16 1 29 50 24 22 24 26 11 40 8 38 25 33 46 37 16 41 40 25 2 41 33 47 27 24 41 38 37 8 43 26 12 2 10 46 33 20 49 
1 2 3 4 5 6 7 3 4 6 2 5 3 2 2 7 7 1 5 7 3 7 7 3 6 6 4 5 6 6 1 1 4 5 5 4 5 1 7 5 7 2 4 7 6 5 6 3 6 5 7 1 2 2 7 2 7 4 4 5 3 5 3 3 2 7 5 1 6 4 1 4 4 4 5 2 7 3 2 6 7 5 1 5 4 2 5 4 5 2 2 2 5 4 3 2 7 3 7 5 2 6 3 5 2 4 6 4 7 2 

110 7 3 2
28 21 18 8 25 40 48 45 16 10 29 11 35 25 9 2 20 8 39 35 40 33 49 16 6 12 10 7 5 45 16 9 23 6 18 25 25 35 32 3 50 16 4 18 31 33 48 45 3 41 23 4 44 21 26 25 38 19 15 38 7 24 13 41 3 48 10 13 43 21 48 8 38 31 32 22 11 23 10 43 3 19 23 6 19 48 3 46 24 49 42 38 11 6 9 9 14 12 44 31 20 11 45 41 16 14 35 32 5 4 
1 2 3 4 5 6 7 5 2 3 2 7 5 4 7 6 1 5 3 2 4 4 4 6 5 4 6 1 6 3 1 3 6 2 3 1 4 1 7 4 6 3 6 7 3 5 2 6 4 5 2 2 6 3 4 1 7 1 5 5 5 6 1 2 4 2 4 6 2 4 1 5 6 7 3 3 5 7 1 6 5 7 5 5 4 3 3 2 4 4 6 7 7 4 1 2 1 7 4 5 1 6 2 7 4 3 3 6 3 5 

110 7 3 3
42 38 24 38 13 32 16 44 14 28 14 1 4 18 4 22 43 6 25 30 48 44 46 3 32 27 13 5 35 4 26 46 27 2 23 34 25 37 42 45 28 11 39 24 16 9 8 45 41 13 10 20 10 18 38 24 36 20 45 47 39 41 36 46 42 30 14 30 24 41 49 3 6 3 35 1 29 11 12 12 14 34 35 34 29 32 6 2 34 50 17 4 19 45 11 14 50 15 50 13 25 10 28 35 43 27 36 42 11 43 
1 2 3 4 5 6 7 7 2 3 1 3 3 7 7 7 3 6 6 4 1 3 5 4 2 3 5 6 6 4 2 7 1 2 3 4 7 5 4 5 1 5 2 3 6 4 5 1 7 4 7 4 6 3 4 7 2 2 5 1 7 6 5 1 2 4 6 4 2 5 7 3 7 1 7 6 1 3 6 7 4 6 1 6 2 6 3 4 6 2 1 3 1 6 1 2 3 7 1 5 6 2 2 1 6 4 3 2 1 1 

110 7 3 4
6 36 3 5 4 32 13 40 27 49 25 32 16 14 46 17 37 27 32 35 11 34 10 15 40 50 33 49 9 48 15 33 17 45 31 46 28 47 26 50 45 22 11 9 48 42 28 46 47 36 28 24 23 26 7 24 43 18 8 4 13 24 19 16 20 33 10 13 8 12 5 1 26 2 13 10 15 6 35 18 35 20 14 12 49 38 17 11 21 15 48 1 36 18 20 42 15 4 30 12 23 34 38 27 35 29 28 42 41 44 
1 2 3 4 5 6 7 2 7 7 7 3 5 7 7 7 2 4 5 4 4 7 7 5 3 2 3 5 2 6 5 4 6 2 2 4 6 3 5 2 5 1 4 6 3 3 5 5 1 2 1 6 1 7 6 6 3 1 2 7 4 2 5 7 5 3 6 5 2 6 6 1 4 3 7 7 4 4 7 2 1 5 7 4 1 2 4 6 4 7 2 2 6 2 5 2 3 2 7 5 6 1 3 4 2 2 3 3 7 3 

110 7 3 5
22 37 1 2 50 8 48 11 41 28 41 5 33 44 8 17 45 4 19 32 40 17 2 39 9 15 9 8 11 12 18 21 32 49 35 12 7 10 32 36 18 19 46 2 40 29 30 5 34 21 6 1 29 8 26 27 47 19 10 11 40 32 27 46 33 21 13 39 32 48 18 41 8 40 11 49 2 29 8 21 39 1 45 26 3 14 15 38 50 21 28 31 37 31 34 28 10 40 48 14 5 5 31 37 31 33 6 31 17 50 
1 2 3 4 5 6 7 4 7 3 1 2 1 1 7 7 7 6 1 6 7 4 4 7 4 6 6 4 1 2 4 5 3 5 5 2 6 4 1 2 3 6 4 7 4 3 7 6 1 4 4 5 1 7 3 7 1 2 5 4 4 4 5 6 1 1 5 5 4 3 6 2 4 6 7 4 6 1 6 2 4 1 3 3 3 7 6 3 2 6 3 2 3 6 7 5 5 1 2 6 1 7 7 3 5 3 6 7 5 1 

110 7 3 6
36 18 29 13 1 17 48 37 26 25 49 37 37 18 39 27 8 37 26 34 38 44 14 3 36 4 24 32 47 34 21 39 48 37 43 15 23 4 27 14 38 44 10 26 45 4 31 32 31 39 27 5 12 16 28 30 46 9 7 27 30 32 17 24 1 32 19 38 7 42 11 25 40 40 3 48 1 22 24 14 9 31 38 12 44 38 24 40 47 42 11 14 37 15 2 29 6 31 31 36 31 7 21 19 6 45 5 36 27 28 
1 2 3 4 5 6 7 6 4 3 6 1 5 1 4 6 3 1 2 5 3 5 1 4 6 2 4 5 2 7 7 3 3 5 1 7 1 1 3 4 1 6 2 3 7 4 2 7 1 4 2 4 5 1 2 6 1 7 7 1 6 5 5 5 2 3 1 4 7 4 2 4 2 2 4 5 7 1 6 1 2 4 3 3 4 2 3 3 3 1 7 7 6 7 7 4 6 3 5 2 7 7 7 7 2 5 2 5 1 1 

110 7 3 7
50 2 15 41 47 17 31 43 15 46 36 2 48 15 19 6 11 9 6 49 4 2 28 49 36 3 36 12 15 10 8 40 38 32 45 44 30 1 10 36 1 23 3 30 18 25 17 31 36 4 26 15 11 9 26 33 1 10 24 48 30 16 11 2 7 25 8 14 2 43 19 23 30 23 19 44 33 22 34 47 6 13 38 24 19 28 35 27 13 6 48 23 12 31 44 43 12 31 28 7 11 4 47 25 50 20 31 27 26 44 
1 2 3 4 5 6 7 1 4 7 4 6 7 1 4 3 1 6 2 7 7 2 5 3 4 5 1 6 5 1 4 7 3 2 4 4 5 5 6 1 2 4 2 7 3 3 7 4 6 6 6 5 2 4 2 1 4 6 4 5 7 1 5 1 5 7 7 3 4 1 4 3 6 4 6 1 5 4 3 4 4 6 4 7 5 1 4 3 4 3 6 2 1 6 2 7 5 3 1 2 1 7 7 5 3 1 1 4 7 5 

110 7 3 8
14 38 2 17 22 42 14 41 35 4 22 50 5 42 27 45 11 26 37 36 15 42 24 45 29 36 1 48 17 35 30 17 45 16 17 41 9 28 32 39 43 17 23 44 12 13 50 47 37 10 37 16 35 38 17 6 14 34 6 9 16 30 21 45 18 28 17 26 36 32 9 4 49 48 42 36 34 40 38 42 33 10 15 23 49 22 12 17 43 34 32 34 50 44 12 5 7 46 12 27 49 4 34 37 5 39 13 38 10 1 
1 2 3 4 5 6 7 3 5 5 4 6 5 7 7 4 2 2 7 6 5 4 2 2 2 1 5 4 4 2 7 3 2 7 1 3 5 7 2 6 4 5 7 1 3 4 2 7 5 1 6 1 2 1 4 4 2 3 1 3 3 5 6 7 5 6 3 5 6 2 5 6 6 3 6 3 3 1 2 7 7 7 1 6 1 5 7 7 2 1 6 2 5 1 3 3 3 4 2 6 4 5 5 1 5 2 6 3 6 2 

110 7 3 9
28 29 12 39 21 7 13 41 14 16 7 19 34 46 50 13 46 10 16 43 43 6 2 30 26 5 19 6 13 2 35 18 6 23 14 45 36 40 17 14 2 45 13 46 41 9 17 5 46 22 37 3 35 10 38 18 47 47 4 42 48 37 6 3 26 15 36 22 24 46 34 43 44 9 45 10 36 21 6 33 34 19 34 21 20 16 17 20 15 13 23 16 41 35 44 17 36 45 2 33 30 40 50 19 4 25 32 4 44 10 
1 2 3 4 5 6 7 5 3 3 3 1 3 2 4 3 7 7 6 3 6 2 6 7 4 5 6 3 6 4 4 4 5 4 5 1 4 1 5 6 6 2 2 4 6 1 3 6 5 5 1 5 3 6 6 3 6 4 2 7 5 5 7 3 7 2 1 2 1 3 7 1 7 3 3 4 4 7 6 1 2 2 2 2 1 5 5 6 2 4 2 7 4 5 4 7 7 3 1 6 5 3 1 5 2 5 7 6 7 5 

110 7 3 10
42 33 43 7 12 14 48 10 4 39 9 48 10 39 5 22 25 20 14 13 37 9 10 46 22 11 42 38 50 25 47 32 1 8 50 14 33 10 47 2 47 6 10 7 32 24 19 36 24 42 32 27 21 15 20 25 24 23 27 42 30 46 50 26 1 24 29 43 10 11 23 39 36 21 39 37 46 39 48 8 34 41 45 31 31 31 7 35 46 3 24 20 28 34 21 32 19 19 16 39 30 22 49 3 6 23 12 33 42 18 
1 2 3 4 5 6 7 7 2 4 4 3 5 6 3 5 3 2 2 6 5 3 2 7 6 7 6 5 2 4 7 3 6 1 2 5 5 5 6 4 1 4 2 7 5 7 2 3 3 5 3 2 6 5 3 1 6 1 4 6 3 7 6 3 1 2 3 5 1 7 4 1 5 1 1 6 5 4 6 6 6 3 1 6 3 4 7 4 1 5 3 3 1 1 1 5 5 5 4 2 2 2 4 1 7 7 1 2 7 7 

110 7 4 1
23 30 50 46 27 33 28 42 50 46 49 22 44 34 40 30 38 26 50 43 28 50 35 38 42 36 48 20 40 24 24 27 26 32 41 27 49 49 24 43 46 33 35 27 35 45 50 46 35 36 22 50 45 34 22 50 32 25 24 21 26 28 50 26 47 42 21 24 26 32 22 30 27 50 30 38 39 26 27 37 29 48 28 28 29 45 48 47 39 40 50 49 45 29 42 30 40 21 40 49 49 44 45 50 43 39 50 30 41 44 
1 2 3 4 5 6 7 2 7 6 7 1 5 2 2 2 2 7 2 4 2 3 6 3 5 3 5 5 6 5 4 7 7 1 3 5 4 4 7 4 6 4 4 1 1 2 6 7 1 3 2 3 2 3 2 4 3 7 2 5 4 3 4 3 1 6 5 1 4 6 3 1 7 6 4 3 5 5 5 6 3 5 3 4 7 6 2 2 2 4 6 6 1 2 4 1 4 5 6 7 5 6 2 2 5 5 2 2 1 7 

110 7 4 2
32 31 28 50 38 39 31 29 43 23 35 47 24 49 48 39 28 36 34 39 37 28 50 45 47 24 27 31 37 38 32 48 30 29 47 46 29 40 28 23 43 33 40 28 28 40 49 31 25 46 25 39 25 36 31 36 41 22 25 39 41 26 41 35 22 48 30 20 25 41 36 32 50 34 29 20 34 32 45 32 42 33 36 47 40 22 24 20 36 32 48 28 30 39 36 50 33 23 43 36 27 36 39 24 39 38 44 29 31 42 
1 2 3 4 5 6 7 4 1 2 3 5 7 3 4 1 7 3 1 1 4 1 3 1 5 7 1 3 1 1 6 7 4 3 6 7 5 6 6 4 2 6 7 7 5 3 3 2 4 5 2 3 6 2 7 3 6 4 5 6 6 1 2 6 7 3 2 2 3 5 6 2 2 7 7 1 2 1 6 6 1 6 3 2 2 4 4 7 7 5 3 4 1 3 1 5 3 4 2 6 2 5 7 5 6 3 1 5 6 4 

110 7 4 3
43 47 26 34 47 47 23 21 24 33 47 20 29 35 31 29 26 35 42 41 32 20 21 41 40 30 24 41 30 35 42 50 38 23 38 33 33 22 46 29 26 30 45 40 46 21 22 31 41 30 39 26 44 22 27 37 27 21 30 38 23 32 33 28 37 20 21 21 29 47 29 32 35 49 26 35 29 33 26 25 31 47 20 21 47 28 40 42 39 24 39 33 47 23 43 47 48 29 23 31 31 50 31 26 33 41 44 28 22 22 
1 2 3 4 5 6 7 7 4 6 4 2 1 3 3 1 6 5 1 7 7 2 6 2 4 7 3 3 1 4 3 7 2 4 3 2 4 4 2 6 6 5 5 6 6 5 4 1 2 4 6 4 2 7 6 6 3 2 1 1 6 6 5 2 5 5 1 4 2 6 1 2 6 1 6 7 5 2 3 3 1 5 3 7 1 4 7 6 2 3 5 4 3 2 5 1 3 5 2 6 4 5 7 1 7 6 5 3 5 7 

110 7 4 4
21 32 31 24 36 50 22 28 50 31 28 31 32 50 39 48 24 25 50 29 50 35 33 37 22 39 26 48 22 48 33 44 24 28 21 26 29 31 32 26 43 40 32 32 25 25 39 47 36 50 50 39 50 33 28 49 41 29 43 50 40 39 41 49 20 34 26 35 32 36 32 50 37 27 36 50 46 32 28 45 36 20 32 33 37 23 28 48 50 37 21 50 28 23 34 37 45 24 24 27 27 23 25 35 49 21 22 44 39 37 
1 2 3 4 5 6 7 2 3 1 5 4 1 6 6 1 4 3 5 2 3 2 3 2 3 5 7 2 6 6 4 5 6 5 6 4 4 7 3 1 3 4 3 3 1 2 7 2 5 1 7 2 5 2 1 2 1 3 5 7 3 1 2 6 1 6 2 3 3 4 6 2 4 4 3 2 4 6 2 4 5 7 4 4 1 7 7 4 3 7 1 7 2 2 4 4 1 2 3 3 3 1 7 7 5 6 1 2 1 4 

110 7 4 5
30 26 41 25 36 20 20 22 25 33 38 34 20 30 30 38 48 37 27 49 41 26 22 48 36 36 31 35 45 36 42 23 36 26 32 33 30 31 48 22 42 40 31 36 26 24 47 24 36 29 34 46 41 43 39 28 22 25 32 46 48 46 33 26 47 44 25 43 33 32 39 23 33 25 48 39 20 41 26 36 48 44 20 23 22 45 42 49 40 39 36 24 37 28 29 33 46 39 26 32 50 35 24 25 34 27 39 20 39 31 
1 2 3 4 5 6 7 4 7 1 5 6 1 5 6 1 6 1 3 1 3 7 2 7 7 3 3 3 6 1 6 1 5 1 7 4 4 4 3 5 7 6 1 1 3 3 3 5 3 1 2 2 6 6 3 7 1 7 1 7 1 6 6 7 1 4 6 3 3 6 2 3 1 2 5 4 7 1 3 3 5 3 4 1 4 7 3 1 6 6 7 6 4 4 7 4 6 6 4 1 7 2 6 5 7 5 7 4 6 3 

110 7 4 6
38 49 40 50 45 31 47 41 22 48 32 20 35 36 32 28 30 25 50 46 46 45 43 40 29 22 46 44 30 41 25 36 20 48 22 26 22 47 37 42 31 43 43 46 34 49 22 39 26 39 21 30 28 26 26 29 40 25 34 33 41 50 30 25 47 35 31 38 43 46 40 37 47 33 28 40 23 25 32 34 48 49 48 30 42 49 33 44 34 49 49 50 20 29 40 39 39 36 43 36 48 34 30 43 41 36 45 34 35 37 
1 2 3 4 5 6 7 6 7 4 4 4 5 7 1 7 3 7 6 7 6 7 2 6 6 1 6 4 3 3 6 4 2 3 5 4 4 1 6 2 2 5 1 4 4 2 4 1 3 2 7 7 4 2 3 7 2 3 3 4 6 3 3 1 7 1 3 7 3 3 5 7 2 1 7 3 6 3 1 7 4 7 7 6 5 7 5 1 5 1 6 1 1 4 5 1 3 3 4 2 3 1 5 2 4 1 2 6 4 6 

110 7 4 7
47 23 30 20 35 43 48 30 48 39 35 32 38 28 35 48 26 29 20 27 50 20 28 33 45 23 24 43 22 43 32 33 31 43 22 38 35 48 46 21 45 24 21 29 48 25 24 40 46 30 28 34 32 28 38 25 28 29 35 41 28 44 41 34 31 45 43 35 46 35 21 26 36 45 37 45 27 29 27 32 24 41 45 44 50 30 34 49 31 24 44 37 45 30 33 40 30 22 48 50 31 48 45 50 24 49 49 42 32 36 
1 2 3 4 5 6 7 1 2 5 3 4 7 5 5 5 4 3 2 1 1 3 6 7 5 3 7 3 2 6 5 5 7 7 7 6 5 2 7 6 6 2 3 2 2 5 3 2 7 6 5 5 1 3 7 7 4 2 3 3 3 5 7 2 6 1 5 7 5 3 6 1 1 1 7 2 6 6 2 3 2 2 4 1 5 7 4 1 7 5 2 2 3 1 3 7 3 4 6 1 6 7 2 2 2 2 2 7 6 1 

110 7 4 8
24 42 42 39 41 22 38 26 28 30 40 44 20 37 45 31 50 45 22 33 31 49 24 45 29 30 34 47 29 40 47 43 29 34 42 44 20 23 23 24 22 39 30 24 23 36 42 34 47 22 31 20 23 48 30 29 27 36 24 27 48 25 28 30 29 43 45 42 32 48 46 28 20 33 41 47 50 43 22 27 47 32 41 48 41 22 26 42 50 27 38 36 29 47 45 34 29 47 35 36 49 26 46 24 39 47 27 41 46 39 
1 2 3 4 5 6 7 3 7 4 7 1 3 2 6 1 4 4 4 6 2 3 1 6 3 4 1 7 5 2 3 7 4 7 5 7 7 7 4 3 1 1 5 6 4 3 3 6 1 6 1 5 4 5 4 4 1 3 3 7 4 3 7 3 4 4 3 5 2 3 3 4 3 7 3 4 6 6 6 2 3 2 5 7 4 3 5 6 6 5 7 6 6 7 4 6 3 3 5 4 2 7 7 7 2 1 7 5 3 4 

110 7 4 9
33 22 26 44 24 34 22 50 27 33 26 47 37 38 32 43 48 21 38 33 27 29 50 49 34 23 37 43 44 20 29 35 21 42 30 23 24 49 30 43 43 45 23 32 33 32 34 34 20 42 35 34 32 33 49 41 26 43 31 21 40 36 28 35 40 37 39 33 20 27 44 31 25 21 43 27 38 29 42 22 36 28 43 37 43 24 46 34 47 33 35 46 28 36 48 23 43 50 22 42 27 46 48 20 35 33 38 27 37 22 
1 2 3 4 5 6 7 4 1 2 7 3 5 7 1 7 1 2 1 3 6 1 4 4 3 1 5 1 4 7 2 4 4 1 5 6 5 5 5 1 6 6 6 6 1 7 6 6 3 3 2 4 4 5 7 7 6 4 4 6 6 1 6 4 2 3 5 1 7 1 5 5 7 1 4 5 7 5 4 3 4 2 3 7 1 7 6 4 4 5 1 1 6 6 6 3 3 1 2 4 5 1 7 3 6 7 1 5 5 7 

110 7 4 10
43 39 47 20 24 33 28 35 43 48 39 29 46 46 23 47 44 50 33 49 32 35 27 50 34 42 32 29 49 27 43 20 26 33 24 37 37 25 41 50 29 32 31 28 48 36 21 23 42 46 24 24 42 43 50 21 24 28 33 46 45 22 33 30 45 33 40 48 32 41 28 35 24 28 46 21 24 26 43 31 38 35 27 47 27 37 38 33 28 27 49 44 32 47 28 31 37 47 31 41 31 32 27 23 44 37 29 25 42 42 
1 2 3 4 5 6 7 7 7 4 1 7 5 7 3 7 2 2 2 5 5 6 1 3 7 4 1 5 7 6 2 6 4 2 3 5 6 1 5 2 2 7 4 6 5 1 1 1 2 1 3 7 6 1 3 5 4 4 3 5 3 7 7 7 4 5 2 1 5 6 4 6 2 7 5 6 2 3 7 1 5 7 4 2 7 5 3 3 1 3 2 2 5 7 3 7 5 3 7 7 4 4 5 1 4 1 1 7 3 6 

110 9 1 1
2 1 15 25 25 12 1 8 30 23 20 17 26 21 24 20 3 25 11 4 6 19 2 10 5 5 24 6 15 30 9 27 21 7 5 6 28 20 17 6 14 4 14 9 24 3 13 26 23 24 29 22 28 15 17 15 16 30 3 2 8 20 22 8 5 4 13 5 20 11 3 14 25 4 10 17 9 26 3 4 24 22 25 10 5 30 22 4 26 14 1 7 11 2 20 14 20 23 25 16 18 9 28 5 1 21 27 18 20 23 
1 2 3 4 5 6 7 8 9 2 3 2 7 7 9 2 2 6 8 2 4 7 4 4 9 4 2 4 4 8 6 6 5 3 9 2 2 6 2 7 2 1 8 6 8 3 7 7 7 9 8 5 9 9 6 9 4 1 1 9 1 1 9 7 5 5 5 6 3 5 8 8 8 9 2 6 5 9 8 2 4 2 8 4 8 5 2 2 3 5 8 8 3 1 2 7 3 2 9 5 1 4 3 3 2 9 7 6 9 5 

110 9 1 2
10 5 27 9 22 4 27 22 20 30 10 21 16 22 28 13 15 9 30 2 5 28 29 14 26 6 17 2 1 21 4 22 1 27 5 2 12 14 16 12 10 25 6 12 30 2 16 15 24 3 10 1 2 30 18 22 19 8 21 18 7 19 22 21 5 7 28 15 24 25 16 21 1 7 22 11 6 27 26 10 14 8 11 29 13 10 23 27 22 12 21 14 15 18 27 18 2 8 7 23 14 16 10 5 11 25 16 3 28 21 
1 2 3 4 5 6 7 8 9 5 8 3 5 5 3 3 8 6 6 2 7 2 3 9 4 3 3 3 4 8 8 7 6 8 8 6 6 7 7 6 1 9 8 6 9 1 5 6 9 9 5 6 8 9 6 8 3 2 9 7 2 3 3 7 2 5 4 8 8 6 8 9 3 3 7 9 2 1 7 4 2 9 3 6 9 1 5 7 2 8 6 8 4 8 7 8 3 8 4 6 9 6 9 5 3 5 6 9 5 7 

110 9 1 3
19 22 4 29 17 25 7 28 19 17 4 27 11 16 20 7 27 14 19 16 8 30 28 18 29 24 20 3 25 11 15 24 12 18 9 4 5 3 5 23 20 14 3 14 11 30 18 10 24 14 10 20 1 7 3 17 5 1 13 24 18 25 24 21 8 7 4 18 25 18 11 27 22 10 9 22 13 8 28 24 9 11 28 14 1 1 3 9 28 12 12 5 20 13 28 28 21 8 10 14 1 21 2 23 4 3 6 13 7 5 
1 2 3 4 5 6 7 8 9 7 4 3 9 3 6 7 8 5 3 3 5 2 1 5 4 6 4 2 2 1 7 3 7 1 8 6 9 3 1 7 5 3 8 4 1 6 1 8 9 3 6 6 1 1 4 6 2 8 3 3 5 8 7 3 1 1 7 1 6 3 7 7 9 9 6 1 8 5 6 9 8 4 1 4 6 1 8 9 2 1 2 5 3 4 4 8 6 9 5 7 1 7 7 6 6 8 6 8 7 4 

110 9 1 4
27 8 28 23 11 11 1 21 12 12 25 29 4 2 23 19 11 5 3 15 22 7 14 30 27 21 22 10 10 24 30 12 13 28 2 27 12 20 21 21 20 4 16 2 25 2 22 17 5 25 25 4 12 25 13 10 17 5 23 17 15 3 9 5 8 14 21 2 1 29 16 7 23 4 13 26 23 14 7 15 19 18 23 28 16 24 5 14 27 17 12 17 28 10 15 1 9 1 7 18 18 6 22 21 1 1 23 25 8 29 
1 2 3 4 5 6 7 8 9 1 8 4 9 6 8 3 3 7 9 1 7 4 7 1 9 2 6 7 8 9 9 2 9 5 4 4 7 4 6 9 2 4 8 4 8 6 8 2 6 4 8 1 5 5 1 6 3 2 3 9 4 1 9 5 9 1 1 4 4 1 1 1 3 5 1 9 3 1 4 9 2 5 8 6 7 1 2 5 4 5 6 2 4 9 6 1 2 9 7 6 7 5 9 2 3 8 7 4 6 6 

110 9 1 5
6 14 7 8 11 3 11 3 19 23 29 6 17 27 29 26 4 4 3 16 3 9 20 27 4 2 8 22 1 26 14 1 29 20 21 14 17 17 8 6 17 21 24 20 30 28 30 15 21 26 13 2 23 4 20 29 13 4 10 26 19 26 21 15 7 17 27 10 27 27 30 27 30 4 12 13 7 15 22 14 12 28 1 26 13 6 1 27 29 18 12 19 27 22 7 14 29 3 2 3 11 12 11 25 18 15 12 26 3 18 
1 2 3 4 5 6 7 8 9 4 9 6 4 1 3 7 4 9 7 8 5 2 3 5 7 3 9 9 1 6 3 3 5 8 8 9 1 3 7 6 7 5 7 3 1 4 6 3 6 2 7 5 2 8 4 7 2 1 5 3 8 4 3 8 9 1 8 7 4 8 3 8 6 7 5 7 5 6 9 3 5 4 9 3 4 4 1 6 1 3 8 5 6 9 6 9 1 4 5 3 2 5 3 2 8 7 3 1 4 7 

110 9 1 6
15 6 27 6 30 26 9 11 19 26 26 17 30 19 13 16 17 8 13 15 17 9 17 6 25 27 27 17 14 29 21 14 25 25 19 22 15 10 6 6 14 4 17 29 8 25 21 27 24 16 9 18 6 14 7 23 23 8 26 30 3 18 22 27 20 7 12 11 24 15 2 3 19 29 30 11 16 8 3 20 16 5 20 29 26 1 25 20 21 21 24 2 21 25 27 16 14 18 25 20 9 26 1 1 8 2 30 7 24 5 
1 2 3 4 5 6 7 8 9 6 1 2 8 9 8 4 2 6 6 8 1 5 9 4 9 6 7 9 5 9 1 8 4 9 7 4 8 9 2 6 6 3 9 6 3 9 1 5 7 6 7 8 4 2 2 3 2 7 2 6 2 6 3 6 7 1 3 1 4 7 6 7 7 1 9 8 2 4 6 9 8 1 7 3 5 1 5 7 4 1 3 5 1 3 4 2 2 6 9 2 2 4 1 1 5 1 4 6 9 6 

110 9 1 7
25 8 8 30 5 22 18 10 17 14 25 14 16 5 21 8 17 17 30 5 30 24 27 20 8 25 2 30 15 19 9 21 18 19 11 15 9 9 8 28 28 28 8 30 13 30 3 21 9 3 7 21 27 7 15 30 25 16 22 5 4 21 29 11 4 6 3 5 19 12 10 6 25 25 18 23 30 27 14 9 13 27 22 16 10 9 5 12 13 8 20 12 30 17 5 21 19 6 3 29 18 18 30 13 12 7 2 5 2 30 
1 2 3 4 5 6 7 8 9 9 3 8 9 6 7 3 9 6 5 3 7 2 8 5 6 5 8 9 7 9 3 8 9 2 2 7 6 7 8 2 4 7 6 8 8 3 8 1 8 2 7 3 6 4 7 7 1 1 8 4 1 6 1 3 5 4 2 4 1 9 1 1 4 8 8 2 5 1 6 5 7 3 3 7 1 8 3 4 7 6 9 5 2 6 7 1 1 1 5 1 3 8 4 1 4 1 5 2 7 6 

110 9 1 8
3 29 21 9 14 3 3 28 8 23 1 16 14 5 24 8 4 30 5 18 17 5 15 30 8 24 23 15 2 18 18 26 5 25 15 11 1 27 17 13 1 6 20 21 28 28 20 17 27 2 24 25 23 21 13 17 14 18 4 26 2 15 20 6 19 27 26 22 14 16 17 24 12 16 7 27 10 24 21 21 6 17 3 23 4 21 8 3 13 12 7 11 6 19 16 6 2 7 29 11 21 7 5 22 13 17 14 30 8 9 
1 2 3 4 5 6 7 8 9 2 5 9 5 8 1 7 1 9 1 1 8 6 2 8 8 1 9 7 2 3 9 1 7 8 8 7 4 7 1 7 6 4 8 5 6 9 3 5 1 2 3 4 5 7 9 9 7 9 5 9 5 5 3 6 1 2 7 7 4 8 7 2 2 5 3 8 1 8 2 9 1 1 9 6 7 8 6 5 8 2 9 2 1 7 3 8 1 9 3 7 5 7 3 6 5 9 2 5 4 5 

110 9 1 9
11 12 14 12 13 16 6 28 16 28 23 20 3 16 5 18 27 19 25 24 25 7 3 12 8 30 21 2 21 8 18 3 29 24 25 24 28 5 5 27 28 7 21 24 14 3 1 14 27 17 6 21 16 16 24 13 14 3 22 23 11 5 5 23 17 2 12 1 16 11 3 6 8 11 7 7 4 15 22 15 11 11 2 13 3 30 20 17 7 5 25 22 12 7 25 19 27 10 25 17 10 16 24 6 13 22 20 18 24 29 
1 2 3 4 5 6 7 8 9 5 1 8 6 3 9 4 9 3 3 9 6 3 5 7 7 4 7 5 8 6 2 5 9 3 8 3 6 9 1 7 9 3 5 3 3 3 8 5 5 6 3 1 1 2 2 5 2 1 5 6 9 2 8 2 3 3 5 9 8 5 7 4 3 5 7 5 7 7 4 7 8 3 7 3 7 5 9 4 9 4 2 7 3 5 2 7 9 6 7 9 7 7 7 3 3 4 4 5 1 9 

110 9 1 10
20 1 28 30 21 22 21 2 28 12 9 12 4 17 9 16 16 15 10 16 18 20 18 17 6 2 21 5 29 27 10 13 8 4 23 11 13 3 19 28 25 28 18 25 24 7 3 16 15 23 8 7 8 20 9 4 9 16 4 23 27 28 17 11 24 10 2 16 20 1 2 10 7 18 26 16 20 11 27 17 6 1 14 9 25 6 19 20 3 23 25 13 16 1 23 1 23 24 17 15 25 13 17 11 16 13 1 30 15 9 
1 2 3 4 5 6 7 8 9 7 1 4 3 3 2 5 9 7 8 6 3 8 7 3 8 3 3 3 8 7 7 4 5 5 7 2 7 2 9 6 8 4 7 1 6 7 5 4 2 9 2 1 1 7 5 2 8 5 3 8 5 3 1 8 7 9 2 5 1 1 2 2 6 8 9 5 2 3 4 9 1 6 2 8 1 2 1 4 8 3 7 7 5 3 6 3 4 4 2 2 2 3 1 1 3 9 2 1 9 4 

110 9 2 1
28 13 24 23 22 10 25 23 26 12 21 27 16 15 10 26 18 22 24 24 11 16 15 14 13 19 18 10 13 17 17 23 29 12 20 10 11 20 22 15 24 23 21 10 12 10 19 25 11 18 28 15 11 11 16 13 19 27 15 27 11 26 19 12 12 24 11 18 21 11 20 26 24 20 23 15 25 13 19 12 11 23 16 24 21 15 12 27 12 10 28 29 13 28 15 27 12 19 25 23 11 14 25 12 26 11 25 18 13 29 
1 2 3 4 5 6 7 8 9 1 1 2 5 8 3 3 7 2 4 8 3 9 7 2 6 3 6 5 1 9 9 7 2 6 8 9 1 2 7 2 6 2 7 7 8 4 5 4 1 6 2 8 7 8 4 9 2 3 5 8 9 6 1 3 2 5 4 4 1 9 6 5 7 2 7 2 3 9 3 4 7 2 8 3 3 4 6 9 3 9 9 3 6 1 6 7 2 1 3 7 5 9 4 5 2 4 8 1 5 4 

110 9 2 2
13 26 24 25 12 27 16 25 12 11 27 30 21 17 24 15 24 27 30 26 26 10 15 14 30 15 24 14 20 11 22 29 14 19 23 10 19 28 26 22 28 26 26 25 25 10 19 20 25 29 21 23 27 13 24 28 18 28 16 26 23 13 20 28 19 20 19 16 11 21 18 23 18 29 26 21 14 26 23 20 17 25 18 25 17 22 15 30 10 30 15 27 27 22 21 13 17 14 27 23 19 26 18 17 29 25 24 30 30 17 
1 2 3 4 5 6 7 8 9 4 1 2 5 7 4 6 7 6 1 3 6 1 4 3 2 4 6 7 3 7 3 1 9 8 8 3 6 5 9 1 3 1 9 5 9 9 7 2 4 7 6 5 3 5 7 3 4 1 5 4 1 6 7 9 7 8 1 7 3 5 3 6 7 3 1 7 1 2 7 2 3 5 7 2 1 4 9 4 3 6 4 7 1 3 5 6 5 9 8 7 8 1 6 8 1 8 2 2 6 1 

110 9 2 3
21 19 13 25 20 30 24 24 16 20 24 30 23 23 10 23 25 28 22 30 30 17 16 11 21 14 28 28 19 16 30 10 28 21 27 23 16 10 20 12 21 23 12 20 14 29 28 24 19 30 14 14 17 10 13 17 21 24 29 27 29 27 23 19 25 29 27 26 11 26 14 10 17 19 20 29 14 27 12 27 19 20 24 28 12 10 19 27 16 20 16 21 12 13 27 22 18 21 20 28 14 12 13 27 27 28 21 20 14 21 
1 2 3 4 5 6 7 8 9 7 1 9 4 3 5 3 5 2 7 5 1 8 9 7 1 2 9 9 8 4 7 7 6 7 3 3 1 5 8 1 8 8 9 8 1 9 1 7 4 1 8 3 5 1 5 1 2 4 4 4 5 1 9 9 7 7 3 7 8 2 9 5 2 9 3 3 1 5 8 8 3 9 8 7 5 5 2 7 8 1 9 6 8 9 9 8 1 4 3 1 1 7 6 3 7 3 5 9 1 3 

110 9 2 4
27 19 19 21 26 19 19 20 26 23 11 24 20 22 16 29 10 27 30 28 16 15 10 29 26 21 18 11 18 30 29 26 26 21 15 19 12 22 24 25 29 11 22 20 10 29 24 18 10 28 23 27 24 11 28 26 10 16 13 29 26 24 19 17 29 14 28 21 17 27 24 11 13 30 18 13 19 23 24 10 23 15 22 27 27 29 25 21 29 14 18 21 14 22 30 20 21 28 11 16 15 10 17 30 26 18 16 30 20 20 
1 2 3 4 5 6 7 8 9 9 5 3 4 6 7 3 6 1 8 7 5 2 1 3 5 3 4 2 3 6 4 7 9 3 8 5 5 8 9 1 8 5 3 1 9 1 9 9 1 3 6 2 8 4 9 8 6 1 3 4 4 3 8 7 9 3 8 6 5 2 7 1 2 8 2 3 1 8 6 1 4 3 5 7 8 6 2 3 7 6 3 6 1 2 2 9 1 9 1 5 1 2 8 4 9 5 6 5 6 8 

110 9 2 5
12 24 16 22 21 27 19 16 15 18 13 13 30 14 28 14 12 27 22 29 10 23 25 20 14 18 18 12 15 16 19 18 27 24 15 12 19 18 29 24 15 11 18 16 28 11 29 27 26 30 11 23 29 24 16 29 17 23 12 11 17 25 11 21 16 26 30 13 30 20 23 18 26 21 22 17 20 30 16 15 15 29 28 10 25 22 22 30 26 27 15 22 10 25 13 18 10 27 10 19 24 15 20 26 24 18 13 20 12 16 
1 2 3 4 5 6 7 8 9 3 9 9 8 6 6 8 6 9 2 2 6 4 9 1 2 5 5 2 3 7 2 7 1 7 4 1 2 8 5 6 9 6 2 6 3 3 7 8 5 5 9 9 7 2 6 7 3 6 8 5 7 9 8 1 6 5 8 4 8 4 5 5 5 6 5 5 9 5 1 6 3 8 1 4 1 9 9 2 6 3 4 2 2 9 9 3 2 6 9 6 8 7 1 4 7 1 3 3 7 7 

110 9 2 6
18 29 19 27 12 17 28 25 17 22 22 10 23 29 25 13 28 28 28 21 25 25 12 28 29 21 30 10 29 29 30 18 22 18 13 30 14 27 28 16 16 15 11 23 19 16 13 22 24 13 18 11 29 21 30 16 17 19 14 17 25 26 15 23 18 13 11 29 24 18 27 12 25 16 15 19 18 30 19 20 18 22 12 17 25 25 24 25 10 14 23 16 23 12 15 17 12 12 20 11 15 23 10 13 28 22 28 29 28 20 
1 2 3 4 5 6 7 8 9 5 9 8 8 9 6 3 8 6 7 7 6 4 6 4 2 2 4 5 8 8 8 2 5 5 7 5 8 4 8 4 9 4 7 2 5 5 5 4 5 7 2 6 7 5 4 8 6 4 7 2 2 9 6 6 6 1 1 2 6 3 7 2 7 1 4 1 1 4 2 6 8 8 6 1 5 7 7 7 7 1 4 9 3 1 7 9 9 1 3 7 8 5 1 7 8 6 6 1 5 3 

110 9 2 7
24 23 21 21 22 19 25 26 30 15 29 16 16 12 20 19 17 29 15 21 19 28 27 17 11 22 15 26 23 13 23 16 11 18 18 25 30 10 16 20 13 13 24 11 19 29 12 19 16 23 28 27 11 11 27 22 25 10 18 12 24 30 18 27 29 20 25 25 13 25 23 29 19 22 13 13 22 12 17 27 13 23 30 12 25 17 24 29 26 11 25 26 28 25 28 15 10 22 29 19 18 14 21 13 29 20 22 11 30 18 
1 2 3 4 5 6 7 8 9 8 6 6 9 6 7 9 8 3 2 2 7 2 7 6 4 4 5 1 7 4 1 6 9 8 5 7 5 3 9 9 3 4 7 3 2 6 8 3 6 9 1 8 1 4 3 7 2 6 7 7 9 6 7 8 9 9 4 8 7 8 7 8 2 3 3 7 3 8 2 6 1 9 3 9 9 2 9 7 6 6 8 3 8 2 5 9 7 6 4 6 5 9 9 9 8 2 4 7 8 4 

110 9 2 8
30 13 17 10 30 27 13 17 14 14 16 14 17 30 17 19 16 29 25 27 24 23 22 18 22 15 25 14 15 24 30 21 30 11 23 27 30 15 15 23 17 13 11 16 12 12 30 28 17 12 17 27 29 28 14 20 26 14 28 24 12 29 10 24 15 19 16 16 11 13 24 13 16 30 25 29 21 30 16 22 11 11 12 12 28 10 26 30 17 11 24 30 19 22 18 19 14 23 20 20 14 12 15 19 21 23 20 14 23 23 
1 2 3 4 5 6 7 8 9 1 4 1 3 3 2 8 7 1 6 7 6 6 9 1 7 2 1 7 1 9 7 2 2 7 5 5 1 8 2 8 3 6 1 6 3 7 8 2 9 4 4 9 1 5 4 4 6 4 7 4 2 7 9 4 6 1 9 4 3 9 6 3 1 2 7 8 7 5 8 4 6 9 3 8 4 7 3 2 8 8 5 6 4 9 3 3 4 9 7 3 4 9 7 8 4 9 3 9 6 9 

110 9 2 9
14 20 15 17 20 17 15 21 16 30 29 12 17 26 28 13 16 21 17 10 26 23 20 16 10 17 24 24 11 13 28 28 13 24 29 21 15 29 10 21 24 12 16 22 27 29 23 10 17 13 30 20 23 25 21 17 22 13 17 16 19 30 12 30 17 23 27 25 27 24 12 27 13 20 12 14 15 30 11 13 18 19 22 14 13 21 30 12 23 22 17 24 13 21 30 20 27 19 20 18 15 14 24 12 14 28 12 23 15 14 
1 2 3 4 5 6 7 8 9 4 1 9 1 2 1 1 1 2 5 3 8 9 4 7 2 8 3 3 4 8 5 3 1 8 6 4 9 1 9 7 7 7 5 6 6 8 2 9 8 6 1 8 4 6 8 3 3 8 2 2 7 4 2 5 2 9 6 4 8 7 7 2 9 3 6 6 7 6 4 5 1 3 3 8 6 7 9 4 9 9 9 9 4 9 9 2 1 5 9 9 5 2 7 8 2 8 7 7 3 4 

110 9 2 10
20 18 29 23 18 11 15 15 11 12 24 13 28 20 16 15 17 22 12 17 27 25 19 15 28 30 25 28 16 14 18 12 14 16 27 10 19 22 30 29 12 21 28 29 18 25 28 26 22 13 26 13 19 19 19 26 13 25 13 10 23 19 17 11 15 29 19 28 11 19 25 28 22 26 27 16 16 26 19 13 17 18 11 28 26 30 28 20 26 29 25 14 27 24 18 28 24 13 22 23 12 12 27 12 18 25 15 20 25 16 
1 2 3 4 5 6 7 8 9 6 7 1 8 7 7 3 5 6 4 1 6 5 6 9 3 9 9 1 4 3 9 3 8 9 6 6 3 4 5 6 8 3 5 7 9 6 5 9 3 1 7 7 7 8 5 9 7 7 7 8 1 3 1 1 1 1 7 4 8 1 6 5 9 3 1 5 7 4 4 8 2 4 6 6 4 8 7 5 5 2 4 9 8 7 3 2 3 5 8 4 2 6 3 7 8 8 7 8 4 9 

110 9 3 1
39 28 3 27 43 43 20 47 42 12 47 45 5 34 12 13 38 15 16 2 30 22 5 12 32 44 28 31 2 2 35 10 38 8 49 3 36 48 49 42 32 13 43 12 3 7 49 37 23 48 20 28 21 13 30 2 16 18 24 39 19 20 31 38 16 20 15 27 5 6 1 27 32 28 25 12 33 19 30 37 14 18 49 26 5 39 1 44 39 14 14 30 48 12 44 9 5 40 29 8 25 35 38 25 35 27 48 24 6 28 
1 2 3 4 5 6 7 8 9 9 6 9 1 4 4 6 6 9 2 6 2 4 8 1 8 4 1 5 6 3 5 8 7 1 7 3 2 2 6 4 8 3 6 3 8 3 7 4 4 3 4 7 4 2 5 3 7 8 9 1 1 4 5 4 2 4 6 9 1 3 8 1 8 9 1 4 1 4 7 7 3 4 5 9 7 9 9 4 4 3 1 6 5 3 9 7 2 4 9 3 5 5 6 4 4 6 9 4 8 3 

110 9 3 2
5 16 42 22 48 50 10 30 14 18 11 47 11 26 48 12 6 45 3 3 28 17 47 15 48 44 40 17 43 46 23 6 33 11 41 17 12 42 19 6 30 30 35 26 4 25 11 4 10 12 1 12 18 17 4 49 16 13 24 31 2 46 8 31 47 9 1 6 40 10 30 8 9 6 21 26 17 10 20 47 46 13 29 31 25 1 37 45 24 29 44 35 8 32 30 43 38 30 40 5 11 37 47 29 37 50 25 45 22 27 
1 2 3 4 5 6 7 8 9 3 7 4 5 4 8 3 2 7 5 2 6 6 7 3 2 9 3 5 7 1 2 5 4 7 6 5 1 4 8 2 1 2 9 7 3 6 9 1 2 9 5 5 3 4 9 4 9 5 5 7 9 9 5 1 7 2 6 1 5 2 8 3 9 9 1 4 5 7 9 4 7 7 2 2 5 4 3 9 8 4 8 9 9 2 3 2 6 6 4 5 8 7 1 8 3 4 1 6 7 8 

110 9 3 3
19 27 47 35 43 22 12 44 44 32 11 30 5 26 46 10 17 17 49 15 33 25 20 20 40 19 19 27 7 10 3 20 50 8 23 11 28 27 1 48 21 40 30 36 1 15 44 44 43 29 46 14 6 2 9 16 21 1 27 43 16 28 43 34 24 12 24 48 20 39 35 44 6 46 2 31 48 9 19 31 50 12 10 28 32 20 21 27 12 34 48 12 11 6 48 7 43 3 47 46 12 8 36 39 44 9 47 48 5 28 
1 2 3 4 5 6 7 8 9 5 6 8 2 6 7 9 9 3 9 9 7 4 5 5 9 4 1 2 1 3 8 4 4 2 1 7 2 6 3 6 3 6 9 9 6 8 2 8 3 4 5 2 4 8 3 2 5 6 5 7 7 8 2 4 1 1 5 2 1 6 8 9 8 7 5 8 3 6 8 2 5 2 8 6 5 9 4 6 4 8 5 6 5 8 2 3 8 1 9 9 6 4 9 3 4 7 4 2 1 1 

110 9 3 4
33 24 22 2 24 41 39 41 50 21 2 19 31 8 14 44 38 12 38 28 20 36 4 20 13 27 36 30 29 40 8 46 49 24 45 6 37 20 31 29 49 36 37 3 30 9 37 31 39 17 32 7 32 14 3 44 23 22 24 9 49 12 34 38 20 39 19 47 8 4 5 12 45 4 19 47 49 34 42 44 36 48 30 50 6 33 45 26 8 21 16 1 40 37 42 3 20 33 24 3 26 32 1 16 22 14 20 8 46 29 
1 2 3 4 5 6 7 8 9 7 8 5 3 4 3 1 1 3 3 6 2 7 7 9 4 4 6 9 8 8 7 7 4 9 6 4 3 6 5 9 2 4 6 4 4 2 6 5 9 4 3 9 2 9 4 6 9 6 5 4 6 9 2 7 3 2 4 1 4 7 5 2 9 1 8 4 4 6 7 7 3 5 3 7 3 1 8 8 5 2 9 1 6 3 3 7 8 3 2 5 6 1 6 5 7 1 9 6 2 8 

110 9 3 5
46 23 49 20 47 24 39 50 2 16 41 33 50 10 49 43 30 50 29 23 50 45 37 45 24 10 34 42 2 42 41 10 26 47 49 4 4 31 18 34 19 29 10 11 14 3 27 17 5 42 35 38 21 8 13 28 13 27 44 8 35 15 26 13 49 6 44 26 31 26 45 2 29 50 49 31 5 11 30 26 42 33 17 2 37 27 44 31 26 4 30 17 13 38 1 46 4 37 6 37 50 36 6 27 16 10 28 49 13 40 
1 2 3 4 5 6 7 8 9 1 8 2 5 3 2 8 2 6 5 2 1 6 3 6 8 2 4 5 4 5 1 6 4 5 8 5 3 2 2 9 9 6 2 8 1 2 5 4 1 3 7 1 9 7 8 5 3 3 4 7 6 2 8 9 8 1 5 1 9 2 5 6 2 9 3 9 3 9 4 9 3 4 8 7 7 6 2 6 9 7 6 2 9 7 8 2 4 3 9 3 3 1 4 3 8 3 3 4 5 7 

110 9 3 6
10 33 10 13 22 8 37 46 44 9 21 37 41 4 37 18 44 3 9 33 8 7 48 32 35 45 8 29 41 20 16 14 21 20 22 25 17 34 30 26 27 24 40 35 3 12 5 30 25 4 14 6 19 24 9 19 13 17 47 20 16 31 30 34 15 47 18 21 13 22 17 38 4 18 6 40 13 11 2 17 43 27 38 21 5 41 13 15 39 46 14 22 3 26 4 36 21 2 13 30 15 44 37 45 10 37 15 19 45 13 
1 2 3 4 5 6 7 8 9 3 4 2 9 3 3 4 7 3 4 8 6 8 1 8 5 4 1 1 3 3 6 2 3 2 4 2 2 8 6 3 8 9 4 2 2 8 8 5 5 8 6 3 3 5 4 1 6 8 9 2 3 3 3 7 1 4 4 4 1 9 4 7 9 2 8 6 8 6 2 3 4 1 6 1 1 7 2 6 3 6 1 8 4 6 1 5 1 3 7 9 9 9 7 7 9 8 8 2 1 7 

110 9 3 7
24 48 40 2 33 25 34 4 8 36 31 35 22 29 37 50 21 3 17 47 11 31 27 46 23 18 28 41 37 28 5 4 9 4 15 17 12 25 13 34 34 24 47 20 6 24 40 2 49 45 39 7 30 1 16 6 20 47 34 25 16 12 50 40 41 34 29 30 12 48 7 19 45 38 21 42 15 38 44 48 3 18 13 47 13 9 6 48 38 46 45 38 43 3 31 50 46 25 38 16 32 34 43 10 23 41 14 32 7 48 
1 2 3 4 5 6 7 8 9 6 6 9 3 2 8 3 5 8 5 6 9 4 5 6 6 1 6 9 6 4 2 5 2 3 1 5 9 3 9 1 5 3 6 9 5 7 9 7 7 4 3 2 3 4 9 6 5 1 6 4 6 7 5 7 3 5 9 2 1 3 7 5 5 5 4 8 2 6 1 4 9 4 6 8 2 3 7 9 1 8 7 2 3 9 3 1 7 7 4 2 8 5 5 9 7 5 2 6 8 3 

110 9 3 8
37 32 25 12 16 2 25 35 27 8 6 19 3 20 36 45 26 50 45 47 23 17 2 49 15 30 31 22 10 36 5 48 13 11 9 9 50 35 7 41 15 24 20 14 37 3 14 11 20 27 21 3 39 23 1 9 20 19 34 4 37 11 47 18 29 23 38 29 6 43 40 38 31 10 47 50 24 19 20 14 8 10 11 6 12 11 44 20 12 5 33 9 39 46 5 25 27 15 14 6 12 20 30 49 39 34 22 29 13 28 
1 2 3 4 5 6 7 8 9 8 5 2 7 9 4 7 8 3 8 3 8 8 9 5 3 2 2 5 4 7 4 1 4 9 9 5 3 3 7 7 3 1 8 5 6 4 6 6 6 4 8 3 2 1 8 9 7 6 6 7 2 1 5 4 7 8 9 6 5 1 2 2 1 3 9 8 6 1 5 3 3 2 6 2 1 4 4 6 2 3 9 9 8 5 8 7 9 6 9 8 1 3 7 8 9 3 6 5 5 2 

110 9 3 9
1 36 2 31 11 17 15 25 26 18 38 47 41 37 5 49 6 31 25 36 38 8 46 27 22 13 28 15 12 19 26 14 26 40 20 46 39 28 4 47 35 3 41 37 11 13 39 10 12 7 39 12 25 27 31 28 22 30 49 8 46 11 34 33 50 36 40 11 42 22 33 45 8 27 34 6 34 2 33 3 13 15 2 4 30 10 6 27 9 48 20 31 19 28 5 6 41 38 43 45 32 28 13 46 32 32 10 28 16 6 
1 2 3 4 5 6 7 8 9 2 9 1 2 1 6 6 3 5 4 6 4 1 3 8 5 8 4 9 3 4 3 4 4 1 4 6 6 9 8 7 6 7 1 7 9 9 1 1 8 9 1 5 2 4 6 2 7 1 5 1 1 6 1 9 1 3 8 6 7 3 4 8 6 4 4 7 6 6 6 9 5 2 3 9 6 9 2 6 4 7 3 6 4 7 6 8 3 1 2 9 9 6 2 4 6 9 4 8 5 4 

110 9 3 10
16 45 46 32 20 18 47 47 47 46 1 32 39 24 15 23 44 30 18 28 29 42 23 29 36 33 10 45 28 27 42 31 21 48 42 45 40 6 16 15 45 13 50 4 17 5 14 20 42 43 12 15 3 30 47 6 14 22 25 45 8 37 20 24 12 7 49 18 44 7 49 17 41 24 50 12 35 15 5 27 16 28 29 50 47 20 9 1 42 14 36 7 49 25 37 6 46 39 46 21 19 16 33 36 45 20 5 26 36 40 
1 2 3 4 5 6 7 8 9 5 5 4 8 1 7 7 3 8 6 8 2 3 5 7 7 2 4 6 5 2 7 2 3 5 7 9 6 3 1 8 6 8 1 8 9 6 5 5 4 4 9 7 4 4 7 6 2 6 4 9 2 5 6 4 7 8 3 2 7 6 4 6 5 1 4 6 6 8 2 3 3 6 3 2 2 7 9 3 7 1 9 4 1 5 4 7 6 4 2 6 3 1 3 6 6 5 6 7 6 8 

110 9 4 1
38 37 49 31 42 32 46 30 29 23 31 37 38 34 49 30 34 44 41 39 35 42 45 20 25 30 28 32 47 46 22 35 24 33 27 47 41 23 26 25 39 37 36 21 36 20 29 37 38 41 28 30 26 38 20 37 28 22 23 22 40 42 47 22 37 22 46 41 43 49 36 48 29 22 36 24 23 41 28 30 46 50 30 28 44 45 36 21 20 39 47 37 42 26 28 23 27 38 48 43 25 42 44 34 36 36 38 45 34 21 
1 2 3 4 5 6 7 8 9 7 2 2 9 3 4 5 2 2 8 3 9 9 2 5 2 4 4 2 8 6 6 4 8 6 3 2 4 9 2 2 5 3 8 4 1 1 4 1 1 2 1 4 8 6 8 5 9 7 2 8 8 7 4 5 3 9 2 2 6 9 9 6 3 3 5 7 6 1 9 9 2 3 7 2 5 6 6 2 9 2 6 3 4 7 2 9 5 3 6 3 9 6 2 4 6 8 6 2 1 2 

110 9 4 2
46 21 30 38 30 27 29 32 26 41 47 37 48 32 30 45 23 40 28 40 46 46 20 42 36 45 31 35 28 24 29 46 42 28 33 23 31 22 20 25 47 34 42 29 30 30 38 48 42 41 47 38 48 21 45 38 40 27 26 48 39 27 44 49 42 23 49 37 32 41 27 31 29 24 39 20 26 30 24 22 28 47 26 22 49 33 39 37 33 33 40 43 43 40 41 24 29 31 43 32 28 38 50 40 28 50 21 42 42 33 
1 2 3 4 5 6 7 8 9 9 2 8 6 8 5 9 8 9 5 8 7 1 5 7 4 8 2 7 9 9 4 5 4 5 4 6 1 2 2 9 2 4 9 9 1 2 3 1 2 2 6 7 7 2 6 3 3 3 6 1 1 2 8 8 6 1 2 9 7 2 9 1 8 3 9 2 8 8 1 3 2 9 1 9 3 6 5 8 2 1 3 2 2 3 7 6 2 3 3 3 2 8 7 5 9 7 4 7 1 7 

110 9 4 3
25 24 24 29 31 48 34 26 31 29 31 32 50 43 39 30 37 28 21 32 39 26 28 25 37 31 29 39 44 23 40 27 34 30 30 33 45 24 37 39 38 45 33 32 30 43 30 24 50 48 23 32 31 44 44 50 31 38 26 35 44 26 40 40 27 28 44 22 28 32 46 22 39 29 24 31 31 46 33 26 31 29 35 21 41 25 38 31 31 25 25 35 39 22 48 28 21 27 39 25 32 41 34 23 33 21 39 34 32 27 
1 2 3 4 5 6 7 8 9 3 3 9 5 4 3 8 9 4 1 4 4 5 7 2 6 2 1 6 6 7 3 2 2 5 9 2 6 8 3 4 2 2 7 9 5 1 5 4 3 4 6 6 3 8 5 6 9 7 2 5 4 9 5 1 8 5 8 2 8 9 9 9 5 9 2 8 1 4 1 3 8 1 1 3 3 2 4 8 2 8 4 1 5 9 2 5 9 3 2 6 9 8 4 8 1 9 6 2 9 9 

110 9 4 4
34 20 25 34 45 33 24 49 48 26 46 48 48 39 32 37 40 30 38 24 45 26 43 22 48 37 45 41 50 40 37 32 46 32 41 26 49 44 24 23 28 28 32 27 21 50 21 35 26 28 40 22 28 31 48 30 32 23 49 48 28 46 50 45 21 25 45 29 37 21 38 37 45 25 20 30 48 44 24 20 29 34 44 43 33 24 45 42 43 22 20 39 44 47 41 28 45 47 35 39 34 42 24 48 25 31 49 27 37 39 
1 2 3 4 5 6 7 8 9 6 4 6 2 9 7 4 4 7 9 7 6 9 5 9 4 7 5 9 6 4 3 2 3 8 2 2 3 3 4 2 2 9 8 6 7 1 9 5 5 8 1 7 4 7 9 1 8 1 3 6 8 1 6 9 3 7 9 6 4 3 9 5 6 5 6 8 6 8 2 6 3 1 3 6 7 7 8 3 2 7 7 1 5 4 5 2 9 5 3 8 9 3 9 5 1 4 5 5 6 8 

110 9 4 5
42 21 22 20 40 46 40 35 44 38 38 49 26 36 40 37 32 36 27 27 37 32 30 33 41 26 34 50 49 36 21 28 44 45 43 38 21 29 22 27 26 21 25 30 24 33 35 50 24 39 20 45 32 28 36 31 48 24 48 26 38 31 25 40 20 32 43 26 45 28 41 50 47 42 41 38 32 25 43 20 47 33 47 40 44 31 49 24 36 42 39 32 39 49 24 34 43 32 20 25 29 25 42 32 32 28 42 27 23 41 
1 2 3 4 5 6 7 8 9 8 3 3 8 8 3 8 6 7 4 3 4 3 1 5 9 3 5 4 4 1 3 4 8 2 3 3 6 4 5 7 3 9 7 1 5 8 1 2 7 2 8 4 6 1 8 9 1 7 2 2 5 9 8 6 3 3 6 4 2 3 1 8 4 2 4 9 6 2 9 1 3 9 1 9 7 5 6 3 6 8 5 4 1 6 8 8 4 7 1 8 1 7 7 9 6 9 3 9 6 9 

110 9 4 6
20 44 33 31 31 50 24 34 31 33 27 49 48 23 39 24 45 33 44 20 35 46 37 22 25 31 33 23 21 30 47 34 42 35 43 45 25 44 31 45 40 45 47 25 30 48 27 44 41 28 47 35 26 32 21 22 48 23 33 36 22 42 49 36 21 41 33 37 27 28 45 46 45 27 49 48 21 43 25 29 37 36 44 22 27 31 23 36 47 38 35 42 27 31 43 27 46 25 40 30 31 28 42 32 45 47 41 45 43 23 
1 2 3 4 5 6 7 8 9 2 4 1 2 7 2 3 8 4 8 1 4 3 1 2 8 7 6 1 9 8 1 4 6 3 6 9 9 9 5 1 5 8 2 5 9 9 7 7 1 2 9 5 7 4 9 1 6 6 8 5 3 6 4 1 7 2 7 8 6 3 8 7 7 1 8 3 2 6 3 9 1 6 7 5 9 5 1 1 1 7 2 5 3 8 9 4 2 3 3 4 5 3 4 6 1 8 4 1 4 5 

110 9 4 7
30 39 33 48 34 45 37 49 45 41 32 40 22 39 35 47 49 22 31 35 43 42 39 37 37 21 22 44 38 47 23 26 37 31 22 23 26 27 26 44 34 27 48 43 30 22 39 35 33 31 22 31 29 31 45 49 38 35 35 30 20 21 48 43 31 22 37 22 28 37 40 37 23 41 40 23 31 32 36 35 20 22 41 44 34 47 31 45 31 44 34 24 34 20 37 48 40 27 36 43 46 39 39 23 43 42 50 29 42 35 
1 2 3 4 5 6 7 8 9 5 8 8 3 9 5 9 1 5 7 5 1 6 4 9 4 3 6 9 5 3 1 9 6 7 7 5 6 9 2 9 7 1 2 7 9 4 8 4 1 6 9 3 6 9 9 1 3 6 2 3 7 3 2 1 9 7 4 7 8 1 2 3 6 2 5 1 8 5 2 6 9 3 1 9 5 1 3 1 1 1 6 1 8 4 5 5 6 8 6 8 2 5 3 5 8 1 4 9 5 3 

110 9 4 8
39 31 48 37 25 40 47 42 24 34 44 41 35 50 30 48 30 46 38 23 27 44 30 44 32 23 23 36 33 24 38 37 38 46 25 34 25 43 46 46 31 41 43 22 34 35 31 46 36 40 33 34 50 42 42 31 40 21 45 33 50 42 27 24 33 27 44 39 40 30 41 21 49 29 32 46 50 31 26 42 45 24 25 37 49 26 38 50 45 37 47 48 42 33 31 23 24 22 26 44 27 39 50 50 45 33 50 46 24 25 
1 2 3 4 5 6 7 8 9 7 1 5 1 5 9 1 5 5 7 3 4 7 9 8 6 2 5 6 7 4 9 3 6 6 3 3 8 6 6 4 5 1 4 2 9 1 4 1 5 1 4 8 3 7 4 7 5 4 9 6 8 6 1 2 9 7 3 2 2 6 8 3 6 7 8 7 3 6 8 1 7 3 3 9 7 3 7 2 7 9 8 8 2 5 9 1 3 4 8 4 9 8 7 7 1 7 8 7 4 9 

110 9 4 9
47 32 23 41 21 35 23 47 35 42 48 45 25 31 30 48 22 41 41 47 22 26 47 28 49 37 44 20 49 45 29 42 43 46 35 21 49 29 35 48 25 42 46 25 35 47 44 31 37 31 44 50 46 21 23 43 28 25 32 30 29 46 33 50 34 30 44 50 44 24 37 41 44 21 21 48 33 36 30 38 43 20 34 25 31 21 48 46 43 23 39 36 46 33 23 23 44 44 47 20 42 45 27 28 29 37 45 45 26 41 
1 2 3 4 5 6 7 8 9 1 7 3 5 4 2 4 1 8 7 2 6 4 6 6 6 8 8 5 3 7 1 9 9 3 5 3 1 1 9 6 7 1 1 1 2 4 7 4 1 7 4 6 1 8 8 7 5 3 7 8 1 4 1 8 8 5 3 3 9 9 6 6 1 7 8 1 1 7 6 3 5 7 2 5 5 3 1 1 9 9 3 6 8 5 4 8 2 8 1 5 6 4 7 5 4 2 3 5 2 1 

110 9 4 10
25 39 20 41 28 24 47 26 46 25 43 28 37 48 35 31 44 41 37 46 20 45 48 37 37 36 31 47 24 31 29 24 36 27 41 47 50 27 35 33 31 27 45 42 45 29 47 41 32 24 43 27 34 32 26 31 32 29 40 43 50 45 23 35 33 24 22 40 29 37 41 45 45 44 24 40 43 23 48 42 37 30 46 31 40 30 23 39 47 49 46 36 43 21 36 28 37 29 39 24 47 33 50 32 43 37 50 36 20 28 
1 2 3 4 5 6 7 8 9 3 6 4 3 8 5 8 4 4 9 2 5 7 4 8 1 8 6 5 9 9 5 1 5 3 5 5 1 9 4 8 7 9 3 6 5 1 2 3 3 6 7 2 2 5 1 1 9 9 5 9 9 4 9 5 5 4 1 4 9 8 6 6 8 9 9 8 9 7 2 2 1 2 3 7 2 7 4 1 5 6 2 6 5 1 2 4 4 7 4 5 3 8 6 7 9 3 5 8 7 9 
