# Supplementary material for: Novel intelligent architecture and approximate solution for future networks
Source: PLoS One. 2023 Mar 1;18(3):e0278183. doi: 10.1371/journal.pone.0278183 (PMC9977064; doi:10.1371/journal.pone.0278183)
Supplement: S1 File — (TXT) [file pone.0278183.s002.txt]

int LPT_heuristique()
{
	//update
	Update();
	
	//construction d une solution selon LPT------------------------------------------------------------------
	for(count=nbjob-1;count>=0;count--)
	{
			if(maximum(dispo_machine[0],dispo_mold[q[count]-1])<=maximum(dispo_machine[1],dispo_mold[q[count]-1]))
			{
				affect_task[count]=1;
				completion_time[count]=maximum(dispo_machine[0],dispo_mold[q[count]-1])+p[count];
				dispo_machine[0]=completion_time[count];
				dispo_mold[q[count]-1]=completion_time[count];
				start_time[count]=completion_time[count]-p[count];
				//----------------------------------------------------------------------------
				for(count2=start_time[count];count2<completion_time[count];count2++)
				   machine_test[affect_task[count]-1][count2]=-1;
				//----------------------------------------------------------------------------
				if(completion_time[count]>max)
					max=completion_time[count];
			}
			else
			{
				affect_task[count]=2;
				completion_time[count]=maximum(dispo_machine[1],dispo_mold[q[count]-1])+p[count];
				dispo_machine[1]=completion_time[count];
				dispo_mold[q[count]-1]=completion_time[count];
				start_time[count]=completion_time[count]-p[count];

				//----------------------------------------------------------------------------
				for(count2=start_time[count];count2<completion_time[count];count2++)
				   machine_test[affect_task[count]-1][count2]=-1;
				//----------------------------------------------------------------------------

				if(completion_time[count]>max)
					max=completion_time[count];
			}
	}
	Cmax=max;


	return(Cmax);
}
